# Supplementary material for: Serotonin transporter dependent modulation of food-seeking behavior
Source: PLoS One. 2020 Jan 24;15(1):e0227554. doi: 10.1371/journal.pone.0227554 (PMC6980608; doi:10.1371/journal.pone.0227554)
Supplement: S3 Table — (XLSX) [file pone.0227554.s005.xlsx]

## Sheet: Acetic acid 1A and 1E
				0,0125%AA (Acetic acid) with Juice compared with Juice
Genotype 1	Date	# out	%out	Juice	% Juice	0,0125% Acetic acid	% Acetic acid	Total	Index	total - #out			Genotype 1	Date	# out	%out	Juice	% Juice	0,0125% Acetic acid	% Acetic acid	Total	Index	total - #out			Genotype 1	Date	# out	%out	Juice	% Juice	0,0125% Acetic acid	0,0125% Acetic acid	Total	Index	total - #out		Genotype 1	Date	# out	%out	Juice	% Juice	0,0125% Acetic acid	% Acetic acid	Total	Index	total - #out
RN2-GAL4	2015-04-25	6	0.139535	10	0.232558	27	0.627907	43	0.459459	37			SERT3-GAL4	2015-04-25	7	0.233333	8	0.266667	15	0.5	30	0.304348	23			UAS-SERTdn	2015-04-25	2	0.0444444	16	0.355556	27	0.6	45	0.255814	43		RN2-GAL4/ UAS-SERTdn	2015-04-25	6	0.139535	5	0.116279	32	0.744186	43	0.72973	37
RN2-GAL4	2015-04-25	2	0.028169	19	0.267606	50	0.704225	71	0.449275	69			SERT3-GAL4	2015-04-25	6	0.15	6	0.15	28	0.7	40	0.647059	34			UAS-SERTdn	2015-04-25	1	0.0222222	8	0.177778	36	0.8	45	0.636364	44		RN2-GAL4/ UAS-SERTdn	2015-04-25	6	0.130435	8	0.173913	32	0.695652	46	0.6	40
RN2-GAL4	2015-04-25	0	0	9	0.204545	35	0.795455	44	0.590909	44			SERT3-GAL4	2015-04-25	8	0.170213	27	0.574468	12	0.255319	47	-0.384615	39			UAS-SERTdn	2015-04-25	1	0.0204082	14	0.285714	34	0.693878	49	0.416667	48		RN2-GAL4/ UAS-SERTdn	2015-04-25	3	0.0697674	12	0.27907	28	0.651163	43	0.4	40
RN2-GAL4	2015-04-25	5	0.113636	19	0.431818	20	0.454545	44	0.025641	39			SERT3-GAL4	2015-04-25	8	0.177778	12	0.266667	25	0.555556	45	0.351351	37			UAS-SERTdn	2015-04-25	5	0.111111	11	0.244444	29	0.644444	45	0.45	40		RN2-GAL4/ UAS-SERTdn	2015-04-25	7	0.145833	1	0.0208333	40	0.833333	48	0.95122	41
RN2-GAL4	2015-04-25	5	0.113636	26	0.590909	13	0.295455	44	-0.333333	39			SERT3-GAL4	2015-04-27	7	0.159091	2	0.0454545	35	0.795455	44	0.891892	37			UAS-SERTdn	2015-04-25	1	0.0188679	40	0.754717	12	0.226415	53	-0.538462	52		RN2-GAL4/ UAS-SERTdn	2015-04-25	3	0.0652174	10	0.217391	33	0.717391	46	0.534884	43
RN2-GAL4	2015-04-27	2	0.0454545	11	0.25	31	0.704545	44	0.47619	42			SERT3-GAL4	2015-04-27	6	0.162162	5	0.135135	26	0.702703	37	0.677419	31			UAS-SERTdn	2015-04-27	3	0.0666667	24	0.533333	18	0.4	45	-0.142857	42		RN2-GAL4/ UAS-SERTdn	2015-04-27	8	0.170213	13	0.276596	26	0.553191	47	0.333333	39
RN2-GAL4	2015-04-27	2	0.0434783	9	0.195652	35	0.76087	46	0.590909	44			SERT3-GAL4	2015-04-27	7	0.155556	17	0.377778	21	0.466667	45	0.105263	38			UAS-SERTdn	2015-04-27	2	0.0416667	22	0.458333	24	0.5	48	0.0434783	46		RN2-GAL4/ UAS-SERTdn	2015-04-27	1	0.0227273	4	0.0909091	39	0.886364	44	0.813953	43
RN2-GAL4	2015-04-27	2	0.0434783	10	0.217391	34	0.73913	46	0.545455	44			SERT3-GAL4	2015-04-27	5	0.0943396	11	0.207547	37	0.698113	53	0.541667	48			UAS-SERTdn	2015-04-27	7	0.152174	18	0.391304	21	0.456522	46	0.0769231	39		RN2-GAL4/ UAS-SERTdn	2015-04-27	1	0.02	3	0.06	46	0.92	50	0.877551	49
RN2-GAL4	2015-04-27	4	0.0888889	24	0.533333	17	0.377778	45	-0.170732	41			SERT3-GAL4	2015-04-27	0	0	13	0.26	37	0.74	50	0.48	50			UAS-SERTdn	2015-04-27	0	0	27	0.642857	15	0.357143	42	-0.285714	42		RN2-GAL4/ UAS-SERTdn	2015-04-27	4	0.0869565	9	0.195652	33	0.717391	46	0.571429	42
RN2-GAL4	2015-04-28	2	0.0465116	32	0.744186	9	0.209302	43	-0.560976	41			SERT3-GAL4	2015-04-27	5	0.128205	4	0.102564	30	0.769231	39	0.764706	34			UAS-SERTdn	2015-04-28	1	0.0232558	2	0.0465116	40	0.930233	43	0.904762	42		RN2-GAL4/ UAS-SERTdn	2015-04-27	1	0.0243902	4	0.097561	36	0.878049	41	0.8	40
RN2-GAL4	2015-04-28	7	0.116667	26	0.433333	27	0.45	60	0.0188679	53			SERT3-GAL4	2015-04-27	7	0.166667	5	0.119048	30	0.714286	42	0.714286	35			UAS-SERTdn	2015-04-28	0	0	9	0.204545	35	0.795455	44	0.590909	44		RN2-GAL4/ UAS-SERTdn	2015-04-27	6	0.153846	3	0.0769231	30	0.769231	39	0.818182	33
RN2-GAL4	2015-04-28	4	0.0888889	9	0.2	32	0.711111	45	0.560976	41			SERT3-GAL4	2015-04-27	6	0.139535	6	0.139535	31	0.72093	43	0.675676	37			UAS-SERTdn	2015-04-28	0	0	11	0.23913	35	0.76087	46	0.521739	46		RN2-GAL4/ UAS-SERTdn	2015-04-27	8	0.186047	6	0.139535	29	0.674419	43	0.657143	35
RN2-GAL4	2015-04-28	1	0.0222222	5	0.111111	39	0.866667	45	0.772727	44			SERT3-GAL4	2015-04-28	0	0	3	0.0652174	43	0.934783	46	0.869565	46			UAS-SERTdn	2015-04-28	6	0.136364	7	0.159091	31	0.704545	44	0.631579	38		RN2-GAL4/ UAS-SERTdn	2015-04-28	0	0	12	0.272727	32	0.727273	44	0.454545	44
RN2-GAL4	2015-04-28	4	0.0888889	15	0.333333	26	0.577778	45	0.268293	41			SERT3-GAL4	2015-04-28	1	0.0227273	6	0.136364	37	0.840909	44	0.72093	43			UAS-SERTdn	2015-04-28	2	0.0454545	4	0.0909091	38	0.863636	44	0.809524	42		RN2-GAL4/ UAS-SERTdn	2015-04-28	4	0.0930233	10	0.232558	29	0.674419	43	0.487179	39
RN2-GAL4	2015-04-28	7	0.166667	4	0.0952381	31	0.738095	42	0.771429	35			SERT3-GAL4	2015-04-28	3	0.06	24	0.48	23	0.46	50	-0.0212766	47			UAS-SERTdn	2015-04-28	2	0.0444444	6	0.133333	37	0.822222	45	0.72093	43		RN2-GAL4/ UAS-SERTdn	2015-04-28	5	0.106383	9	0.191489	33	0.702128	47	0.571429	42
RN2-GAL4	2015-04-28	2	0.0425532	20	0.425532	25	0.531915	47	0.111111	45			SERT3-GAL4	2015-04-28	3	0.0681818	6	0.136364	35	0.795455	44	0.707317	41			UAS-SERTdn	2015-04-28	1	0.0217391	21	0.456522	24	0.521739	46	0.0666667	45		RN2-GAL4/ UAS-SERTdn	2015-04-28	3	0.0652174	30	0.652174	13	0.282609	46	-0.395349	43
RN2-GAL4	2015-05-04	2	0.0425532	16	0.340426	29	0.617021	47	0.288889	45			SERT3-GAL4	2015-04-28	4	0.0909091	16	0.363636	24	0.545455	44	0.2	40			UAS-SERTdn	2015-05-04	7	0.137255	28	0.54902	16	0.313725	51	-0.272727	44		RN2-GAL4/ UAS-SERTdn	2015-04-28	3	0.0666667	3	0.0666667	39	0.866667	45	0.857143	42
RN2-GAL4	2015-05-04	2	0.0465116	13	0.302326	28	0.651163	43	0.365854	41			SERT3-GAL4	2015-04-28	5	0.113636	3	0.0681818	36	0.818182	44	0.846154	39			UAS-SERTdn	2015-05-04	1	0.0185185	15	0.277778	38	0.703704	54	0.433962	53		RN2-GAL4/ UAS-SERTdn	2015-04-28	1	0.0217391	8	0.173913	37	0.804348	46	0.644444	45
RN2-GAL4	2015-05-04	6	0.15	4	0.1	30	0.75	40	0.764706	34			SERT3-GAL4	2015-04-28	5	0.113636	27	0.613636	12	0.272727	44	-0.384615	39			UAS-SERTdn	2015-05-04	3	0.0652174	3	0.0652174	40	0.869565	46	0.860465	43		RN2-GAL4/ UAS-SERTdn	2015-04-28	6	0.133333	5	0.111111	34	0.755556	45	0.74359	39
RN2-GAL4	2015-05-04	0	0	7	0.148936	40	0.851064	47	0.702128	47			SERT3-GAL4	2015-05-04	3	0.0638298	9	0.191489	35	0.744681	47	0.590909	44			UAS-SERTdn	2015-05-04	1	0.0212766	8	0.170213	38	0.808511	47	0.652174	46		RN2-GAL4/ UAS-SERTdn	2015-05-04	7	0.155556	2	0.0444444	36	0.8	45	0.894737	38
RN2-GAL4	2015-05-04	4	0.0816327	24	0.489796	21	0.428571	49	-0.0666667	45			SERT3-GAL4	2015-05-04	4	0.0930233	24	0.55814	15	0.348837	43	-0.230769	39			UAS-SERTdn	2015-05-04	2	0.0454545	9	0.204545	33	0.75	44	0.571429	42		RN2-GAL4/ UAS-SERTdn	2015-05-04	0	0	31	0.704545	13	0.295455	44	-0.409091	44
RN2-GAL4	2015-05-04	1	0.0232558	30	0.697674	12	0.27907	43	-0.428571	42			SERT3-GAL4	2015-05-04	3	0.0576923	8	0.153846	41	0.788462	52	0.673469	49			UAS-SERTdn	2015-05-04	1	0.0192308	8	0.153846	43	0.826923	52	0.686275	51		RN2-GAL4/ UAS-SERTdn	2015-05-04	8	0.190476	1	0.0238095	33	0.785714	42	0.941176	34
RN2-GAL4	2015-05-04	0	0	6	0.136364	38	0.863636	44	0.727273	44			SERT3-GAL4	2015-05-04	6	0.139535	21	0.488372	16	0.372093	43	-0.135135	37			UAS-SERTdn	2015-05-04	1	0.0212766	16	0.340426	30	0.638298	47	0.304348	46		RN2-GAL4/ UAS-SERTdn	2015-05-04	4	0.0833333	5	0.104167	39	0.8125	48	0.772727	44
RN2-GAL4	2015-05-04	6	0.146341	5	0.121951	30	0.731707	41	0.714286	35			SERT3-GAL4	2015-05-04	1	0.0208333	11	0.229167	36	0.75	48	0.531915	47			UAS-SERTdn	2015-05-04	9	0.195652	13	0.282609	24	0.521739	46	0.297297	37		RN2-GAL4/ UAS-SERTdn	2015-05-04	7	0.166667	18	0.428571	17	0.404762	42	-0.0285714	35
RN2-GAL4	2015-05-04	8	0.205128	6	0.153846	25	0.641026	39	0.612903	31			SERT3-GAL4	2015-05-04	3	0.0714286	1	0.0238095	38	0.904762	42	0.948718	39			UAS-SERTdn	2015-05-04	5	0.104167	15	0.3125	28	0.583333	48	0.302326	43		RN2-GAL4/ UAS-SERTdn	2015-05-04	7	0.148936	7	0.148936	33	0.702128	47	0.65	40
RN2-GAL4	2015-05-04	8	0.173913	32	0.695652	6	0.130435	46	-0.684211	38			SERT3-GAL4	2015-05-04	4	0.0930233	2	0.0465116	37	0.860465	43	0.897436	39			UAS-SERTdn	2015-05-04	2	0.0425532	5	0.106383	40	0.851064	47	0.777778	45		RN2-GAL4/ UAS-SERTdn	2015-05-04	6	0.133333	6	0.133333	33	0.733333	45	0.692308	39
RN2-GAL4	2015-05-04	5	0.104167	2	0.0416667	41	0.854167	48	0.906977	43			SERT3-GAL4	2015-05-04	6	0.117647	33	0.647059	12	0.235294	51	-0.466667	45			UAS-SERTdn	2015-05-04	1	0.025641	22	0.564103	16	0.410256	39	-0.157895	38		RN2-GAL4/ UAS-SERTdn	2015-05-04	7	0.127273	8	0.145455	40	0.727273	55	0.666667	48
RN2-GAL4	2015-05-04	2	0.047619	15	0.357143	25	0.595238	42	0.25	40			SERT3-GAL4	2015-05-04	5	0.102041	4	0.0816327	40	0.816327	49	0.818182	44			UAS-SERTdn	2015-05-04	2	0.0416667	10	0.208333	36	0.75	48	0.565217	46		RN2-GAL4/ UAS-SERTdn	2015-05-04	2	0.0465116	8	0.186047	33	0.767442	43	0.609756	41
RN2-GAL4	2015-05-04	4	0.0754717	11	0.207547	38	0.716981	53	0.55102	49			SERT3-GAL4	2015-05-06	6	0.136364	26	0.590909	12	0.272727	44	-0.368421	38			UAS-SERTdn	2015-05-06	1	0.0169492	19	0.322034	39	0.661017	59	0.344828	58		RN2-GAL4/ UAS-SERTdn	2015-05-04	7	0.166667	2	0.047619	33	0.785714	42	0.885714	35
RN2-GAL4	2015-05-06	1	0.0217391	2	0.0434783	43	0.934783	46	0.911111	45			SERT3-GAL4	2015-05-06	7	0.142857	23	0.469388	19	0.387755	49	-0.0952381	42			UAS-SERTdn	2015-05-06	3	0.0666667	16	0.355556	26	0.577778	45	0.238095	42		RN2-GAL4/ UAS-SERTdn	2015-05-04	1	0.0227273	1	0.0227273	42	0.954545	44	0.953488	43
RN2-GAL4	2015-05-06	1	0.0208333	17	0.354167	30	0.625	48	0.276596	47			SERT3-GAL4	2015-05-06	1	0.0192308	13	0.25	38	0.730769	52	0.490196	51			UAS-SERTdn	2015-05-06	1	0.0217391	19	0.413043	26	0.565217	46	0.155556	45		RN2-GAL4/ UAS-SERTdn	2015-05-06	6	0.117647	15	0.294118	30	0.588235	51	0.333333	45
RN2-GAL4	2015-05-06	5	0.142857	22	0.628571	8	0.228571	35	-0.466667	30			SERT3-GAL4	2015-05-06	0	0	5	0.113636	39	0.886364	44	0.772727	44			UAS-SERTdn	2015-05-06	0	0	2	0.0444444	43	0.955556	45	0.911111	45		RN2-GAL4/ UAS-SERTdn	2015-05-06	2	0.0416667	27	0.5625	19	0.395833	48	-0.173913	46
RN2-GAL4	2015-05-06	1	0.0192308	11	0.211538	40	0.769231	52	0.568627	51			SERT3-GAL4	2015-05-06	2	0.0425532	22	0.468085	23	0.489362	47	0.0222222	45			UAS-SERTdn	2015-05-06	0	0	29	0.674419	14	0.325581	43	-0.348837	43		RN2-GAL4/ UAS-SERTdn	2015-05-06	2	0.0416667	6	0.125	40	0.833333	48	0.73913	46
RN2-GAL4	2015-05-06	2	0.0444444	8	0.177778	35	0.777778	45	0.627907	43																												RN2-GAL4/ UAS-SERTdn	2015-05-06	5	0.0980392	12	0.235294	34	0.666667	51	0.478261	46
													Genotype	Average	Sterror	Number																						RN2-GAL4/ UAS-SERTdn	2015-05-06	1	0.0188679	6	0.113208	46	0.867925	53	0.769231	52
Genotype	Average	STDEV	Sterror	Number									RN2-GAL4	0.329364	0.080708	34																						RN2-GAL4/ UAS-SERTdn	2015-05-06	5	0.0961538	13	0.25	34	0.653846	52	0.446809	47
RN2-GAL4	0.329364	0.440086	0.0754741	34		T-Test	RN2/W1118	UAS-SERTDN-GFP/ W1118	SERT3/W1118	RN2-E/UAS-SERTDN-GFP	SERT3/UAS-SERTdn		UAS-SERTdn	0.34787	0.07	33
						RN2/W1118		0.856191		0.0115391			RN2-GAL4/ UAS-SERTdn	0.574227	0.0576333	36
SERT3-GAL4	0.398687	0.443394	0.077185	33		UAS-SERTDN-GFP/ W1118			0.735503	0.0129038	0.261097
						SERT3/W1118					0.129138		SERT3-GAL4	0.398687	0.077185	33
UAS-SERTdn	0.34787	0.390133	0.0679135	33									UAS-SERTdn	0.34787	0.07	33
						One way ANOVA with Tukey HSD	RN2/W1118	UAS-SERTDN-GFP/ W1118	SERT3/W1118	RN2-E/UAS-SERTDN-GFP	SERT3/UAS-SERTdn		SERT3-GAL4/ UAS-SERTdn	0.235285	0.0725524	31
RN2-GAL4/ UAS-SERTdn	0.574227	0.3458	0.0576333	36		RN2/W1118		0.979		0.0284
						UAS-SERTDN-GFP/ W1118			0.872	0.0488	0.259
SERT3-GAL4/ UAS-SERTdn	0.235285	0.403954	0.0725524	31		SERT3/W1118					0.523
			3%AA (Acetic acid) with Juice compared with Juice
Genotype 1	Date	# out	%out	Juice	% Juice	3% Acetic acid	% Acetic acid	Total	Index	total - #out			Genotype 1	Date	# out	%out	Juice	% Juice	3% Acetic acid	% Acetic acid	Total	Index	total - #out			Genotype 1	Date	# out	%out	Juice	% Juice	3% Acetic acid	% Acetic acid	Total	Index	total - #out		Genotype 1	Date	# out	%out	Juice	% Juice	3% Acetic acid	% Acetic acid	Total	Index	total - #out
RN2-GAL4	2015-05-05	4	0.0952381	26	0.619048	12	0.285714	42	-0.368421	38			SERT3-GAL4	2015-05-05	6	0.117647	30	0.588235	15	0.294118	51	-0.333333	45			UAS-SERTdn	2015-05-05	3	0.0612245	34	0.693878	12	0.244898	49	-0.478261	46		RN2-GAL4/ UAS-SERTdn	2015-05-05	7	0.170732	31	0.756098	3	0.0731707	41	-0.823529	34
RN2-GAL4	2015-05-05	8	0.166667	11	0.229167	29	0.604167	48	0.45	40			SERT3-GAL4	2015-05-05	4	0.0816327	10	0.204082	35	0.714286	49	0.555556	45			UAS-SERTdn	2015-05-05	0	0	5	0.108696	41	0.891304	46	0.782609	46		RN2-GAL4/ UAS-SERTdn	2015-05-05	6	0.133333	15	0.333333	24	0.533333	45	0.230769	39
RN2-GAL4	2015-05-05	2	0.0454545	6	0.136364	36	0.818182	44	0.714286	42			SERT3-GAL4	2015-05-05	6	0.142857	26	0.619048	10	0.238095	42	-0.444444	36			UAS-SERTdn	2015-05-05	0	0	19	0.38	31	0.62	50	0.24	50		RN2-GAL4/ UAS-SERTdn	2015-05-05	9	0.236842	23	0.605263	6	0.157895	38	-0.586207	29
RN2-GAL4	2015-05-05	11	0.255814	25	0.581395	7	0.162791	43	-0.5625	32			SERT3-GAL4	2015-05-05	5	0.108696	22	0.478261	19	0.413043	46	-0.0731707	41			UAS-SERTdn	2015-05-05	4	0.0952381	18	0.428571	20	0.47619	42	0.0526316	38		RN2-GAL4/ UAS-SERTdn	2015-05-05	1	0.0217391	41	0.891304	4	0.0869565	46	-0.822222	45
RN2-GAL4	2015-05-05	7	0.152174	23	0.5	16	0.347826	46	-0.179487	39			SERT3-GAL4	2015-05-05	6	0.139535	6	0.139535	31	0.72093	43	0.675676	37			UAS-SERTdn	2015-05-05	1	0.0222222	10	0.222222	34	0.755556	45	0.545455	44		RN2-GAL4/ UAS-SERTdn	2015-05-05	10	0.238095	16	0.380952	16	0.380952	42	0	32
RN2-GAL4	2015-05-05	6	0.117647	4	0.0784314	41	0.803922	51	0.822222	45			SERT3-GAL4	2015-05-05	11	0.268293	13	0.317073	17	0.414634	41	0.133333	30			UAS-SERTdn	2015-05-05	1	0.0232558	19	0.44186	23	0.534884	43	0.0952381	42		RN2-GAL4/ UAS-SERTdn	2015-05-05	1	0.0204082	36	0.734694	12	0.244898	49	-0.5	48
RN2-GAL4	2015-05-05	0	0	10	0.243902	31	0.756098	41	0.512195	41			SERT3-GAL4	2015-05-05	3	0.0666667	10	0.222222	32	0.711111	45	0.52381	42			UAS-SERTdn	2015-05-05	0	0	29	0.674419	14	0.325581	43	-0.348837	43		RN2-GAL4/ UAS-SERTdn	2015-05-05	2	0.0363636	43	0.781818	10	0.181818	55	-0.622642	53
RN2-GAL4	2015-05-05	8	0.153846	10	0.192308	34	0.653846	52	0.545455	44			SERT3-GAL4	2015-05-05	7	0.170732	28	0.682927	6	0.146341	41	-0.647059	34			UAS-SERTdn	2015-05-05	1	0.025	10	0.25	29	0.725	40	0.487179	39		RN2-GAL4/ UAS-SERTdn	2015-05-05	2	0.0465116	35	0.813953	6	0.139535	43	-0.707317	41
RN2-GAL4	2015-05-08	4	0.0888889	21	0.466667	20	0.444444	45	-0.0243902	41			SERT3-GAL4	2015-05-08	0	0	5	0.106383	42	0.893617	47	0.787234	47			UAS-SERTdn	2015-05-08	1	0.0212766	6	0.12766	40	0.851064	47	0.73913	46		RN2-GAL4/ UAS-SERTdn	2015-05-08	3	0.0588235	23	0.45098	25	0.490196	51	0.0416667	48
RN2-GAL4	2015-05-08	5	0.104167	31	0.645833	12	0.25	48	-0.44186	43			SERT3-GAL4	2015-05-08	5	0.1	7	0.14	38	0.76	50	0.688889	45			UAS-SERTdn	2015-05-08	2	0.0416667	14	0.291667	32	0.666667	48	0.391304	46		RN2-GAL4/ UAS-SERTdn	2015-05-08	0	0	42	0.875	6	0.125	48	-0.75	48
RN2-GAL4	2015-05-08	1	0.0204082	10	0.204082	38	0.77551	49	0.583333	48			SERT3-GAL4	2015-05-08	3	0.0652174	23	0.5	20	0.434783	46	-0.0697674	43			UAS-SERTdn	2015-05-08	1	0.02	17	0.34	32	0.64	50	0.306122	49		RN2-GAL4/ UAS-SERTdn	2015-05-08	5	0.1	35	0.7	10	0.2	50	-0.555556	45
RN2-GAL4	2015-05-08	4	0.0952381	13	0.309524	25	0.595238	42	0.315789	38			SERT3-GAL4	2015-05-08	4	0.0754717	9	0.169811	40	0.754717	53	0.632653	49			UAS-SERTdn	2015-05-08	2	0.0425532	34	0.723404	11	0.234043	47	-0.511111	45		RN2-GAL4/ UAS-SERTdn	2015-05-08	2	0.0408163	43	0.877551	4	0.0816327	49	-0.829787	47
RN2-GAL4	2015-05-08	5	0.106383	5	0.106383	37	0.787234	47	0.761905	42			SERT3-GAL4	2015-05-08	6	0.136364	16	0.363636	22	0.5	44	0.157895	38			UAS-SERTdn	2015-05-08	0	0	15	0.3125	33	0.6875	48	0.375	48		RN2-GAL4/ UAS-SERTdn	2015-05-08	3	0.0666667	13	0.288889	29	0.644444	45	0.380952	42
RN2-GAL4	2015-05-08	3	0.0612245	6	0.122449	40	0.816327	49	0.73913	46			SERT3-GAL4	2015-05-08	3	0.0638298	10	0.212766	34	0.723404	47	0.545455	44			UAS-SERTdn	2015-05-08	2	0.04	19	0.38	29	0.58	50	0.208333	48		RN2-GAL4/ UAS-SERTdn	2015-05-11	2	0.04	23	0.46	25	0.5	50	0.0416667	48
RN2-GAL4	2015-05-11	4	0.0816327	19	0.387755	26	0.530612	49	0.155556	45			SERT3-GAL4	2015-05-11	6	0.139535	26	0.604651	11	0.255814	43	-0.405405	37			UAS-SERTdn	2015-05-11	0	0	6	0.12766	41	0.87234	47	0.744681	47		RN2-GAL4/ UAS-SERTdn	2015-05-11	7	0.145833	26	0.541667	15	0.3125	48	-0.268293	41
RN2-GAL4	2015-05-11	0	0	8	0.166667	40	0.833333	48	0.666667	48			SERT3-GAL4	2015-05-11	6	0.12766	16	0.340426	25	0.531915	47	0.219512	41			UAS-SERTdn	2015-05-11	1	0.0208333	7	0.145833	40	0.833333	48	0.702128	47		RN2-GAL4/ UAS-SERTdn	2015-05-11	2	0.0408163	41	0.836735	6	0.122449	49	-0.744681	47
RN2-GAL4	2015-05-11	5	0.119048	14	0.333333	23	0.547619	42	0.243243	37			SERT3-GAL4	2015-05-11	5	0.106383	17	0.361702	25	0.531915	47	0.190476	42			UAS-SERTdn	2015-05-11	2	0.0416667	25	0.520833	21	0.4375	48	-0.0869565	46		RN2-GAL4/ UAS-SERTdn	2015-05-11	6	0.122449	12	0.244898	31	0.632653	49	0.44186	43
RN2-GAL4	2015-05-11	0	0	14	0.285714	35	0.714286	49	0.428571	49			SERT3-GAL4	2015-05-11	2	0.0434783	30	0.652174	14	0.304348	46	-0.363636	44			UAS-SERTdn	2015-05-11	0	0	16	0.313725	35	0.686275	51	0.372549	51		RN2-GAL4/ UAS-SERTdn	2015-05-11	1	0.0217391	37	0.804348	8	0.173913	46	-0.644444	45
RN2-GAL4	2015-05-11	4	0.0816327	13	0.265306	32	0.653061	49	0.422222	45			SERT3-GAL4	2015-05-11	7	0.137255	25	0.490196	19	0.372549	51	-0.136364	44			UAS-SERTdn	2015-05-11	2	0.0416667	12	0.25	34	0.708333	48	0.478261	46		RN2-GAL4/ UAS-SERTdn	2015-05-11	4	0.0833333	37	0.770833	7	0.145833	48	-0.681818	44
RN2-GAL4	2015-05-11	1	0.0212766	5	0.106383	41	0.87234	47	0.782609	46			SERT3-GAL4	2015-05-11	16	0.390244	8	0.195122	17	0.414634	41	0.36	25			UAS-SERTdn	2015-05-11	6	0.117647	11	0.215686	34	0.666667	51	0.511111	45		RN2-GAL4/ UAS-SERTdn	2015-05-11	5	0.106383	11	0.234043	31	0.659574	47	0.47619	42
RN2-GAL4	2015-05-11	4	0.0816327	33	0.673469	12	0.244898	49	-0.466667	45			SERT3-GAL4	2015-05-11	4	0.0689655	18	0.310345	36	0.62069	58	0.333333	54			UAS-SERTdn	2015-05-11	4	0.0869565	11	0.23913	31	0.673913	46	0.47619	42		RN2-GAL4/ UAS-SERTdn	2015-05-11	14	0.368421	5	0.131579	19	0.5	38	0.583333	24
RN2-GAL4	2015-05-11	2	0.0434783	3	0.0652174	41	0.891304	46	0.863636	44			SERT3-GAL4	2015-05-11	8	0.181818	4	0.0909091	32	0.727273	44	0.777778	36			UAS-SERTdn	2015-05-11	3	0.0625	16	0.333333	29	0.604167	48	0.288889	45		RN2-GAL4/ UAS-SERTdn	2015-05-11	5	0.1	10	0.2	35	0.7	50	0.555556	45
RN2-GAL4	2015-05-11	9	0.183673	6	0.122449	34	0.693878	49	0.7	40			SERT3-GAL4	2015-05-11	9	0.169811	11	0.207547	33	0.622642	53	0.5	44			UAS-SERTdn	2015-05-11	2	0.0434783	6	0.130435	38	0.826087	46	0.727273	44		RN2-GAL4/ UAS-SERTdn	2015-05-11	8	0.166667	28	0.583333	12	0.25	48	-0.4	40
RN2-GAL4	2015-05-11	6	0.136364	7	0.159091	31	0.704545	44	0.631579	38			SERT3-GAL4													UAS-SERTdn	2015-05-11	4	0.0869565	12	0.26087	30	0.652174	46	0.428571	42		RN2-GAL4/ UAS-SERTdn	2015-05-11	9	0.191489	20	0.425532	18	0.382979	47	-0.0526316	38
RN2-GAL4	2015-05-11	0	0	11	0.234043	36	0.765957	47	0.531915	47			SERT3-GAL4													UAS-SERTdn	2015-05-11	5	0.106383	16	0.340426	26	0.553191	47	0.238095	42		RN2-GAL4/ UAS-SERTdn
RN2-GAL4													SERT3-GAL4													UAS-SERTdn	2015-05-11	2	0.0416667	12	0.25	34	0.708333	48	0.478261	46		RN2-GAL4/ UAS-SERTdn
RN2-GAL4													SERT3-GAL4													UAS-SERTdn												RN2-GAL4/ UAS-SERTdn
RN2-GAL4													SERT3-GAL4													UAS-SERTdn												RN2-GAL4/ UAS-SERTdn
RN2-GAL4													SERT3-GAL4													UAS-SERTdn												RN2-GAL4/ UAS-SERTdn
RN2-GAL4													SERT3-GAL4													UAS-SERTdn												RN2-GAL4/ UAS-SERTdn
RN2-GAL4													SERT3-GAL4													UAS-SERTdn												RN2-GAL4/ UAS-SERTdn
RN2-GAL4													SERT3-GAL4													UAS-SERTdn												RN2-GAL4/ UAS-SERTdn
RN2-GAL4													SERT3-GAL4													UAS-SERTdn												RN2-GAL4/ UAS-SERTdn
Genotype	Average	STDEV	Sterror	Number	Comare with zero
RN2-GAL4	0.35308	0.443316	0.0886632	25	0.000551	T-Test	RN2/W1118	UAS-SERTDN-GFP/ W1118	SERT3/W1118	RN2-E/UAS-SERTDN-GFP	SERT3/UAS-SERTdn		Genotype	Average	Sterror	Number
						RN2/W1118		0.750219		3.75184e-05			RN2-GAL4	0.35308	0.0886632	25
SERT3-GAL4	0.200366	0.436089	0.0909308	23	0.038	UAS-SERTDN-GFP/ W1118			0.308403	1.98735e-05	0.00184184		UAS-SERTdn	0.317071	0.069987	26
						SERT3/W1118					0.0444777		RN2-GAL4/ UAS-SERTdn	-0.259881	0.101768	24
UAS-SERTdn	0.317071	0.356865	0.069987	26	0.0001	RN2-E/UAS-SERTDN-GFP
						SERT3/UAS-SERTdn							SERT3-GAL4	0.200366	0.0909308	23
RN2-GAL4/ UAS-SERTdn	-0.259881	0.498559	0.101768	24	0.0178								UAS-SERTdn	0.317071	0.069987	26
						One way ANOVA with Tukey HSD	RN2/W1118	UAS-SERTDN-GFP/ W1118	SERT3/W1118	RN2-E/UAS-SERTDN-GFP	SERT3/UAS-SERTdn		SERT3-GAL4/ UAS-SERTdn	-0.0786904	0.0993229	24
SERT3-GAL4/ UAS-SERTdn	-0.0786904	0.486581	0.0993229	24	0.436	RN2/W1118		0.953		0.000123
						UAS-SERTDN-GFP/ W1118			0.609	0.000144	0.0048
						SERT3/W1118					0.0723
			10%AA (Acetic acid) with Juice compared with Juice
Genotype 1	Date	# out	%out	Juice	% Juice	10% Acetic acid	% Acetic acid	Total	Index	total - #out			Genotype 1	Date	# out	%out	Juice	% Juice	10% Acetic acid	% Acetic acid	Total	Index	total - #out			Genotype 1	Date	# out	%out	Juice	% Juice	10% Acetic acid	% Acetic acid	Total	Index	total - #out		Genotype 1	Date	# out	%out	Juice	% Juice	10% Acetic acid	% Acetic acid	Total	Index	total - #out
RN2-GAL4	2015-05-13	4	0.0816327	23	0.469388	22	0.44898	49	-0.0222222	45			SERT3-GAL4	2015-05-13	8	0.16	33	0.66	9	0.18	50	-0.571429	42			UAS-SERTdn	2015-05-13	2	0.0425532	32	0.680851	13	0.276596	47	-0.422222	45		RN2-GAL4/ UAS-SERTdn	2015-05-13	1	0.02	14	0.28	35	0.7	50	0.428571	49
RN2-GAL4	2015-05-13	3	0.0714286	22	0.52381	17	0.404762	42	-0.128205	39			SERT3-GAL4	2015-05-13	8	0.170213	23	0.489362	16	0.340426	47	-0.179487	39			UAS-SERTdn	2015-05-13	4	0.0869565	21	0.456522	21	0.456522	46	0	42		RN2-GAL4/ UAS-SERTdn	2015-05-13	12	0.26087	23	0.5	11	0.23913	46	-0.352941	34
RN2-GAL4	2015-05-13	9	0.204545	8	0.181818	27	0.613636	44	0.542857	35			SERT3-GAL4	2015-05-13	8	0.177778	30	0.666667	7	0.155556	45	-0.621622	37			UAS-SERTdn	2015-05-13	2	0.0434783	21	0.456522	23	0.5	46	0.0454545	44		RN2-GAL4/ UAS-SERTdn	2015-05-13	5	0.0980392	34	0.666667	12	0.235294	51	-0.478261	46
RN2-GAL4	2015-05-13	5	0.102041	21	0.428571	23	0.469388	49	0.0454545	44			SERT3-GAL4	2015-05-13	5	0.108696	20	0.434783	21	0.456522	46	0.0243902	41			UAS-SERTdn	2015-05-13	1	0.0204082	35	0.714286	13	0.265306	49	-0.458333	48		RN2-GAL4/ UAS-SERTdn	2015-05-13	4	0.0816327	29	0.591837	16	0.326531	49	-0.288889	45
RN2-GAL4	2015-05-13	8	0.186047	32	0.744186	3	0.0697674	43	-0.828571	35			SERT3-GAL4	2015-05-13	6	0.136364	25	0.568182	13	0.295455	44	-0.315789	38			UAS-SERTdn	2015-05-13	0	0	32	0.711111	13	0.288889	45	-0.422222	45		RN2-GAL4/ UAS-SERTdn	2015-05-13	6	0.117647	29	0.568627	16	0.313725	51	-0.288889	45
RN2-GAL4	2015-05-13	5	0.111111	13	0.288889	27	0.6	45	0.35	40			SERT3-GAL4	2015-05-13	4	0.0816327	33	0.673469	12	0.244898	49	-0.466667	45			UAS-SERTdn	2015-05-13	0	0	20	0.465116	23	0.534884	43	0.0697674	43		RN2-GAL4/ UAS-SERTdn	2015-05-13	8	0.173913	12	0.26087	26	0.565217	46	0.368421	38
RN2-GAL4	2015-05-13	7	0.152174	33	0.717391	6	0.130435	46	-0.692308	39			SERT3-GAL4	2015-05-13	1	0.02	33	0.66	16	0.32	50	-0.346939	49			UAS-SERTdn	2015-05-15	1	0.0204082	46	0.938776	2	0.0408163	49	-0.916667	48		RN2-GAL4/ UAS-SERTdn	2015-05-13	1	0.0196078	43	0.843137	7	0.137255	51	-0.72	50
RN2-GAL4	2015-05-15	2	0.04	30	0.6	18	0.36	50	-0.25	48			SERT3-GAL4	2015-05-15	2	0.0425532	33	0.702128	12	0.255319	47	-0.466667	45			UAS-SERTdn	2015-05-15	0	0	30	0.588235	21	0.411765	51	-0.176471	51		RN2-GAL4/ UAS-SERTdn	2015-05-13	6	0.122449	41	0.836735	2	0.0408163	49	-0.906977	43
RN2-GAL4	2015-05-15	6	0.12	41	0.82	3	0.06	50	-0.863636	44			SERT3-GAL4	2015-05-15	4	0.0784314	32	0.627451	15	0.294118	51	-0.361702	47			UAS-SERTdn	2015-05-15	0	0	28	0.56	22	0.44	50	-0.12	50		RN2-GAL4/ UAS-SERTdn	2015-05-15	2	0.0392157	45	0.882353	4	0.0784314	51	-0.836735	49
RN2-GAL4	2015-05-15	5	0.106383	30	0.638298	12	0.255319	47	-0.428571	42			SERT3-GAL4	2015-05-15	4	0.0769231	36	0.692308	12	0.230769	52	-0.5	48			UAS-SERTdn	2015-05-15	0	0	42	0.913043	4	0.0869565	46	-0.826087	46		RN2-GAL4/ UAS-SERTdn	2015-05-15	0	0	46	0.92	4	0.08	50	-0.84	50
RN2-GAL4	2015-05-15	6	0.125	25	0.520833	17	0.354167	48	-0.190476	42			SERT3-GAL4	2015-05-15	2	0.0416667	45	0.9375	1	0.0208333	48	-0.956522	46			UAS-SERTdn	2015-05-15	0	0	41	0.788462	11	0.211538	52	-0.576923	52		RN2-GAL4/ UAS-SERTdn	2015-05-15	1	0.02	35	0.7	14	0.28	50	-0.428571	49
RN2-GAL4	2015-05-15	1	0.0196078	34	0.666667	16	0.313725	51	-0.36	50			SERT3-GAL4	2015-05-15	3	0.0612245	27	0.55102	19	0.387755	49	-0.173913	46			UAS-SERTdn	2015-05-15	1	0.0196078	35	0.686275	15	0.294118	51	-0.4	50		RN2-GAL4/ UAS-SERTdn	2015-05-15	1	0.02	40	0.8	9	0.18	50	-0.632653	49
RN2-GAL4	2015-05-15	2	0.0408163	42	0.857143	5	0.102041	49	-0.787234	47			SERT3-GAL4	2015-05-15	3	0.0638298	19	0.404255	25	0.531915	47	0.136364	44			UAS-SERTdn	2015-05-15	1	0.0196078	27	0.529412	23	0.45098	51	-0.08	50		RN2-GAL4/ UAS-SERTdn	2015-05-15	2	0.037037	33	0.611111	19	0.351852	54	-0.269231	52
RN2-GAL4	2015-05-15	1	0.0204082	29	0.591837	19	0.387755	49	-0.208333	48			SERT3-GAL4	2015-05-15	2	0.04	46	0.92	2	0.04	50	-0.916667	48			UAS-SERTdn	2015-05-15	2	0.0408163	32	0.653061	15	0.306122	49	-0.361702	47		RN2-GAL4/ UAS-SERTdn	2015-05-15	3	0.0638298	40	0.851064	4	0.0851064	47	-0.818182	44
RN2-GAL4	2015-05-15	0	0	46	0.978723	1	0.0212766	47	-0.957447	47			SERT3-GAL4	2015-05-15	0	0	31	0.659574	16	0.340426	47	-0.319149	47			UAS-SERTdn	2015-05-18	1	0.0208333	17	0.354167	30	0.625	48	0.276596	47		RN2-GAL4/ UAS-SERTdn	2015-05-15	1	0.0196078	31	0.607843	19	0.372549	51	-0.24	50
RN2-GAL4	2015-05-18	4	0.08	31	0.62	15	0.3	50	-0.347826	46			SERT3-GAL4	2015-05-18	3	0.06	27	0.54	20	0.4	50	-0.148936	47			UAS-SERTdn	2015-05-18	0	0	33	0.673469	16	0.326531	49	-0.346939	49		RN2-GAL4/ UAS-SERTdn	2015-05-15	0	0	40	0.784314	11	0.215686	51	-0.568627	51
RN2-GAL4	2015-05-18	1	0.0196078	29	0.568627	21	0.411765	51	-0.16	50			SERT3-GAL4	2015-05-18	3	0.0576923	24	0.461538	25	0.480769	52	0.0204082	49			UAS-SERTdn	2015-05-18	0	0	20	0.425532	27	0.574468	47	0.148936	47		RN2-GAL4/ UAS-SERTdn	2015-05-18	5	0.106383	21	0.446809	21	0.446809	47	0	42
RN2-GAL4	2015-05-18	5	0.1	27	0.54	18	0.36	50	-0.2	45			SERT3-GAL4	2015-05-18	3	0.0612245	40	0.816327	6	0.122449	49	-0.73913	46			UAS-SERTdn	2015-05-18	1	0.0217391	28	0.608696	17	0.369565	46	-0.244444	45		RN2-GAL4/ UAS-SERTdn	2015-05-18	1	0.0188679	38	0.716981	14	0.264151	53	-0.461538	52
RN2-GAL4	2015-05-18	3	0.0566038	31	0.584906	19	0.358491	53	-0.24	50			SERT3-GAL4	2015-05-18	1	0.0277778	27	0.75	8	0.222222	36	-0.542857	35			UAS-SERTdn	2015-05-18	2	0.0444444	26	0.577778	17	0.377778	45	-0.209302	43		RN2-GAL4/ UAS-SERTdn	2015-05-18	1	0.02	38	0.76	11	0.22	50	-0.55102	49
RN2-GAL4	2015-05-18	3	0.0612245	36	0.734694	10	0.204082	49	-0.565217	46			SERT3-GAL4	2015-05-18	3	0.0652174	27	0.586957	16	0.347826	46	-0.255814	43			UAS-SERTdn	2015-05-18	1	0.02	35	0.7	14	0.28	50	-0.428571	49		RN2-GAL4/ UAS-SERTdn	2015-05-18	5	0.0909091	34	0.618182	16	0.290909	55	-0.36	50
RN2-GAL4	2015-05-18	1	0.02	25	0.5	24	0.48	50	-0.0204082	49			SERT3-GAL4	2015-05-18	0	0	44	0.916667	4	0.0833333	48	-0.833333	48			UAS-SERTdn	2015-05-18	0	0	37	0.755102	12	0.244898	49	-0.510204	49		RN2-GAL4/ UAS-SERTdn	2015-05-18	6	0.12	43	0.86	1	0.02	50	-0.954545	44
RN2-GAL4	2015-05-18	1	0.0208333	42	0.875	5	0.104167	48	-0.787234	47			SERT3-GAL4	2015-05-19	5	0.0877193	29	0.508772	23	0.403509	57	-0.115385	52			UAS-SERTdn	2015-05-18	2	0.0363636	35	0.636364	18	0.327273	55	-0.320755	53		RN2-GAL4/ UAS-SERTdn	2015-05-18	2	0.0408163	39	0.795918	8	0.163265	49	-0.659574	47
RN2-GAL4	2015-05-18	3	0.06	25	0.5	22	0.44	50	-0.0638298	47			SERT3-GAL4	2015-05-19	2	0.04	26	0.52	22	0.44	50	-0.0833333	48			UAS-SERTdn	2015-05-19	2	0.04	44	0.88	4	0.08	50	-0.833333	48		RN2-GAL4/ UAS-SERTdn	2015-05-18	4	0.0816327	35	0.714286	10	0.204082	49	-0.555556	45
RN2-GAL4	2015-05-19	6	0.133333	24	0.533333	15	0.333333	45	-0.230769	39			SERT3-GAL4	2015-05-19	3	0.0588235	40	0.784314	8	0.156863	51	-0.666667	48			UAS-SERTdn	2015-05-19	3	0.0588235	21	0.411765	27	0.529412	51	0.125	48		RN2-GAL4/ UAS-SERTdn	2015-05-18	1	0.0196078	43	0.843137	7	0.137255	51	-0.72	50
RN2-GAL4	2015-05-18	0	0	40	0.8	10	0.2	50	-0.6	50			SERT3-GAL4	2015-05-19	6	0.12766	28	0.595745	13	0.276596	47	-0.365854	41			UAS-SERTdn	2015-05-19	0	0	35	0.673077	17	0.326923	52	-0.346154	52		RN2-GAL4/ UAS-SERTdn	2015-05-19	2	0.0408163	22	0.44898	25	0.510204	49	0.0638298	47
RN2-GAL4	2015-05-19	1	0.0208333	38	0.791667	9	0.1875	48	-0.617021	47			SERT3-GAL4	2015-05-19	2	0.0416667	44	0.916667	2	0.0416667	48	-0.913043	46			UAS-SERTdn	2015-05-19	0	0	29	0.58	21	0.42	50	-0.16	50		RN2-GAL4/ UAS-SERTdn	2015-05-19	2	0.0392157	22	0.431373	27	0.529412	51	0.102041	49
RN2-GAL4	2015-05-18	4	0.0869565	28	0.608696	14	0.304348	46	-0.333333	42			SERT3-GAL4	2015-05-19	4	0.0851064	24	0.510638	19	0.404255	47	-0.116279	43			UAS-SERTdn	2015-05-19	2	0.0416667	38	0.791667	8	0.166667	48	-0.652174	46		RN2-GAL4/ UAS-SERTdn	2015-05-19	0	0	46	0.851852	8	0.148148	54	-0.703704	54
RN2-GAL4	2015-05-19	2	0.0392157	37	0.72549	12	0.235294	51	-0.510204	49			SERT3-GAL4	2015-05-19	3	0.0535714	33	0.589286	20	0.357143	56	-0.245283	53			UAS-SERTdn	2015-05-19	0	0	41	0.854167	7	0.145833	48	-0.708333	48		RN2-GAL4/ UAS-SERTdn	2015-05-19	6	0.133333	28	0.622222	11	0.244444	45	-0.435897	39
RN2-GAL4	2015-05-18	5	0.113636	30	0.681818	9	0.204545	44	-0.538462	39																UAS-SERTdn	2015-05-19	1	0.0212766	30	0.638298	16	0.340426	47	-0.304348	46		RN2-GAL4/ UAS-SERTdn	2015-05-19	3	0.0612245	36	0.734694	10	0.204082	49	-0.565217	46
RN2-GAL4	2015-05-19	1	0.0222222	33	0.733333	11	0.244444	45	-0.5	44																												RN2-GAL4/ UAS-SERTdn	2015-05-19	2	0.0425532	15	0.319149	30	0.638298	47	0.333333	45
																																						RN2-GAL4/ UAS-SERTdn	2015-05-19	4	0.08	42	0.84	4	0.08	50	-0.826087	46
Genotype	Average	STDEV	Sterror	Number
RN2-GAL4	-0.349767	0.350511	0.0639943	30		T-Test	RN2/W1118	UAS-SERTDN-GFP/ W1118	SERT3/W1118	RN2-E/UAS-SERTDN-GFP	SERT3/UAS-SERTdn		Genotype	Average	Sterror	Number
						RN2/W1118		0.694009		0.354415			RN2-GAL4	-0.349767	0.0639943	30
SERT3-GAL4	-0.394332	0.302065	0.0570849	28		UAS-SERTDN-GFP/ W1118			0.334278	0.228482	0.000444438		UAS-SERTdn	-0.315842	0.056842	29
						SERT3/W1118					0.00894566		RN2-GAL4/ UAS-SERTdn	-0.424739	0.0682563	31
UAS-SERTdn	-0.315842	0.306104	0.056842	29		RN2-E/UAS-SERTDN-GFP
						SERT3/UAS-SERTdn							SERT3-GAL4	-0.394332	0.0570849	28
RN2-GAL4/ UAS-SERTdn	-0.424739	0.380035	0.0682563	31									UAS-SERTdn	-0.315842	0.056842	29
						One way ANOVA with Tukey HSD	RN2/W1118	UAS-SERTDN-GFP/ W1118	SERT3/W1118	RN2-E/UAS-SERTDN-GFP	SERT3/UAS-SERTdn		SERT3-GAL4/ UAS-SERTdn	-0.603972	0.0524652	30
SERT3-GAL4/ UAS-SERTdn	-0.603972	0.287364	0.0524652	30		RN2/W1118		0.9257		0.678
						UAS-SERTDN-GFP/ W1118			0.584	0.4493	0.0012
						SERT3/W1118					0.0243
				0,00125%AA (Acetic acid) with Juice compared with Juice
Genotype 1	Date	# out	%out	Juice	% Juice	0,00125% Acetic acid	% Acetic acid	Total	Index	total - #out			Genotype 1	Date	# out	%out	Juice	% Juice	0,00125% Acetic acid	% Acetic acid	Total	Index	total - #out			Genotype 1	Date	# out	%out	Juice	% Juice	0,00125% Acetic acid	0,00125% Acetic acid	Total	Index	total - #out		Genotype 1	Date	# out	%out	Juice	% Juice	0,00125% Acetic acid	% Acetic acid	Total	Index	total - #out
RN2-GAL4	2015-08-04	4	0.0833333	8	0.166667	36	0.75	48	0.636364	44			SERT3-GAL4	2015-08-04	7	0.152174	26	0.565217	13	0.282609	46	-0.333333	39			UAS-SERTdn	2015-08-04	0	0	34	0.693878	15	0.306122	49	-0.387755	49		RN2-GAL4/ UAS-SERTdn	2015-08-04	1	0.0212766	26	0.553191	20	0.425532	47	-0.130435	46
RN2-GAL4	2015-08-04	8	0.177778	24	0.533333	13	0.288889	45	-0.297297	37			SERT3-GAL4	2015-08-04	1	0.025	13	0.325	26	0.65	40	0.333333	39			UAS-SERTdn	2015-08-04	6	0.125	29	0.604167	13	0.270833	48	-0.380952	42		RN2-GAL4/ UAS-SERTdn	2015-08-04	1	0.0204082	32	0.653061	16	0.326531	49	-0.333333	48
RN2-GAL4	2015-08-04	2	0.0444444	7	0.155556	36	0.8	45	0.674419	43			SERT3-GAL4	2015-08-04	1	0.0217391	14	0.304348	31	0.673913	46	0.377778	45			UAS-SERTdn	2015-08-04	0	0	15	0.333333	30	0.666667	45	0.333333	45		RN2-GAL4/ UAS-SERTdn	2015-08-04	0	0	11	0.234043	36	0.765957	47	0.531915	47
RN2-GAL4	2015-08-04	9	0.204545	7	0.159091	28	0.636364	44	0.6	35			SERT3-GAL4	2015-08-04	6	0.139535	30	0.697674	7	0.162791	43	-0.621622	37			UAS-SERTdn	2015-08-04	1	0.0238095	10	0.238095	31	0.738095	42	0.512195	41		RN2-GAL4/ UAS-SERTdn	2015-08-04	8	0.177778	26	0.577778	11	0.244444	45	-0.405405	37
RN2-GAL4	2015-08-04	7	0.159091	23	0.522727	14	0.318182	44	-0.243243	37			SERT3-GAL4	2015-08-04	2	0.0512821	19	0.487179	18	0.461538	39	-0.027027	37			UAS-SERTdn	2015-08-04	4	0.0888889	30	0.666667	11	0.244444	45	-0.463415	41		RN2-GAL4/ UAS-SERTdn	2015-08-04	1	0.0208333	17	0.354167	30	0.625	48	0.276596	47
RN2-GAL4	2015-08-06	1	0.0222222	21	0.466667	23	0.511111	45	0.0454545	44			SERT3-GAL4	2015-08-04	0	0	31	0.756098	10	0.243902	41	-0.512195	41			UAS-SERTdn	2015-08-06	3	0.0666667	25	0.555556	17	0.377778	45	-0.190476	42		RN2-GAL4/ UAS-SERTdn	2015-08-04	7	0.145833	7	0.145833	34	0.708333	48	0.658537	41
RN2-GAL4	2015-08-06	7	0.137255	15	0.294118	29	0.568627	51	0.318182	44			SERT3-GAL4	2015-08-06	2	0.0425532	30	0.638298	15	0.319149	47	-0.333333	45			UAS-SERTdn	2015-08-06	1	0.0208333	34	0.708333	13	0.270833	48	-0.446809	47		RN2-GAL4/ UAS-SERTdn	2015-08-06	4	0.0909091	33	0.75	7	0.159091	44	-0.65	40
RN2-GAL4	2015-08-06	4	0.0833333	30	0.625	14	0.291667	48	-0.363636	44			SERT3-GAL4	2015-08-06	6	0.12766	19	0.404255	22	0.468085	47	0.0731707	41			UAS-SERTdn	2015-08-06	0	0	8	0.177778	37	0.822222	45	0.644444	45		RN2-GAL4/ UAS-SERTdn	2015-08-06	4	0.0816327	33	0.673469	12	0.244898	49	-0.466667	45
RN2-GAL4	2015-08-06	2	0.0434783	33	0.717391	11	0.23913	46	-0.5	44			SERT3-GAL4	2015-08-06	3	0.0454545	33	0.5	30	0.454545	66	-0.047619	63			UAS-SERTdn	2015-08-06	4	0.0851064	34	0.723404	9	0.191489	47	-0.581395	43		RN2-GAL4/ UAS-SERTdn	2015-08-06	6	0.139535	8	0.186047	29	0.674419	43	0.567568	37
RN2-GAL4	2015-08-07	6	0.122449	15	0.306122	28	0.571429	49	0.302326	43			SERT3-GAL4	2015-08-06	2	0.0434783	34	0.73913	10	0.217391	46	-0.545455	44			UAS-SERTdn	2015-08-06	0	0	16	0.326531	33	0.673469	49	0.346939	49		RN2-GAL4/ UAS-SERTdn	2015-08-06	3	0.0638298	29	0.617021	15	0.319149	47	-0.318182	44
RN2-GAL4	2015-08-07	2	0.0425532	31	0.659574	14	0.297872	47	-0.377778	45			SERT3-GAL4	2015-08-06	7	0.148936	8	0.170213	32	0.680851	47	0.6	40			UAS-SERTdn	2015-08-07	0	0	21	0.396226	32	0.603774	53	0.207547	53		RN2-GAL4/ UAS-SERTdn	2015-08-06	5	0.1	25	0.5	20	0.4	50	-0.111111	45
RN2-GAL4	2015-08-07	2	0.0425532	20	0.425532	25	0.531915	47	0.111111	45			SERT3-GAL4	2015-08-07	7	0.184211	10	0.263158	21	0.552632	38	0.354839	31			UAS-SERTdn	2015-08-07	4	0.0869565	18	0.391304	24	0.521739	46	0.142857	42		RN2-GAL4/ UAS-SERTdn	2015-08-07	6	0.12766	10	0.212766	31	0.659574	47	0.512195	41
RN2-GAL4	2015-08-07	3	0.0625	10	0.208333	35	0.729167	48	0.555556	45			SERT3-GAL4	2015-08-07	4	0.102564	16	0.410256	19	0.487179	39	0.0857143	35			UAS-SERTdn	2015-08-07	0	0	37	0.770833	11	0.229167	48	-0.541667	48		RN2-GAL4/ UAS-SERTdn	2015-08-07	1	0.0212766	17	0.361702	29	0.617021	47	0.26087	46
RN2-GAL4	2015-08-07	6	0.125	22	0.458333	20	0.416667	48	-0.047619	42			SERT3-GAL4	2015-08-07	7	0.142857	24	0.489796	18	0.367347	49	-0.142857	42			UAS-SERTdn	2015-08-07	0	0	14	0.297872	33	0.702128	47	0.404255	47		RN2-GAL4/ UAS-SERTdn	2015-08-07	0	0	32	0.695652	14	0.304348	46	-0.391304	46
RN2-GAL4	2015-08-07	4	0.0833333	20	0.416667	24	0.5	48	0.0909091	44			SERT3-GAL4	2015-08-07	3	0.0638298	24	0.510638	20	0.425532	47	-0.0909091	44			UAS-SERTdn	2015-08-07	1	0.0212766	34	0.723404	12	0.255319	47	-0.478261	46		RN2-GAL4/ UAS-SERTdn	2015-08-07	2	0.0408163	21	0.428571	26	0.530612	49	0.106383	47
RN2-GAL4			#DIV/0!		#DIV/0!		#DIV/0!						SERT3-GAL4	2015-08-07	6	0.130435	9	0.195652	31	0.673913	46	0.55	40			UAS-SERTdn	2015-08-07	4	0.0784314	15	0.294118	32	0.627451	51	0.361702	47		RN2-GAL4/ UAS-SERTdn	2015-08-07	2	0.0416667	28	0.583333	18	0.375	48	-0.217391	46
RN2-GAL4			#DIV/0!		#DIV/0!		#DIV/0!						SERT3-GAL4	2015-08-07	1	0.0232558	12	0.27907	30	0.697674	43	0.428571	42			UAS-SERTdn			#DIV/0!		#DIV/0!		#DIV/0!					RN2-GAL4/ UAS-SERTdn	2015-08-07	1	0.0208333	13	0.270833	34	0.708333	48	0.446809	47
RN2-GAL4			#DIV/0!		#DIV/0!		#DIV/0!						SERT3-GAL4			#DIV/0!		#DIV/0!		#DIV/0!						UAS-SERTdn			#DIV/0!		#DIV/0!		#DIV/0!					RN2-GAL4/ UAS-SERTdn			#DIV/0!		#DIV/0!		#DIV/0!
																																						RN2-GAL4/ UAS-SERTdn			#DIV/0!		#DIV/0!		#DIV/0!
Genotype	Average	STDEV	Sterror	Number																																		RN2-GAL4/ UAS-SERTdn			#DIV/0!		#DIV/0!		#DIV/0!
RN2-GAL4	0.100316	0.402455	0.103913	15		T-Test	RN2/W1118	UAS-SERTDN-GFP/ W1118	SERT3/W1118	RN2-E/UAS-SERTDN-GFP	SERT3/UAS-SERTdn		Genotype	Average	Sterror	Number
						RN2/W1118		0.3871		0.587988			RN2-GAL4	0.100316	0.103913	15
SERT3-GAL4	0.008768	0.39031	0.0946642	17		UAS-SERTDN-GFP/ W1118			0.777085	0.730445	0.406509		UAS-SERTdn	-0.032341	0.109095	16
						SERT3/W1118					0.559961		RN2-GAL4/ UAS-SERTdn	0.019826	0.103196	17
UAS-SERTdn	-0.032341	0.436382	0.109095	16
													SERT3-GAL4	0.008768	0.0946642	17
RN2-GAL4/ UAS-SERTdn	0.019826	0.425487	0.103196	17									UAS-SERTdn	-0.032341	0.109095	16
													SERT3-GAL4/ UAS-SERTdn	0.0848214	0.0877974	17
SERT3-GAL4/ UAS-SERTdn	0.0848214	0.361998	0.0877974	17
				0,125%AA (Acetic acid) with Juice compared with Juice
Genotype 1	Date	# out	%out	Juice	% Juice	0,125% Acetic acid	% Acetic acid	Total	Index	total - #out			Genotype 1	Date	# out	%out	Juice	% Juice	0,125% Acetic acid	% Acetic acid	Total	Index	total - #out			Genotype 1	Date	# out	%out	Juice	% Juice	0,125% Acetic acid	0,125% Acetic acid	Total	Index	total - #out		Genotype 1	Date	# out	%out	Juice	% Juice	0,125% Acetic acid	% Acetic acid	Total	Index	total - #out
RN2-GAL4	2015-08-12	6	0.115385	12	0.230769	34	0.653846	52	0.478261	46			SERT3-GAL4	2015-08-12	1	0.0222222	3	0.0666667	41	0.911111	45	0.863636	44			UAS-SERTdn	2015-08-12	0	0	6	0.130435	40	0.869565	46	0.73913	46		RN2-GAL4/ UAS-SERTdn	2015-08-12	5	0.125	24	0.6	11	0.275	40	-0.371429	35
RN2-GAL4	2015-08-12	2	0.0416667	6	0.125	40	0.833333	48	0.73913	46			SERT3-GAL4	2015-08-12	3	0.0652174	14	0.304348	29	0.630435	46	0.348837	43			UAS-SERTdn	2015-08-12	2	0.0434783	32	0.695652	12	0.26087	46	-0.454545	44		RN2-GAL4/ UAS-SERTdn	2015-08-12	0	0	12	0.26087	34	0.73913	46	0.478261	46
RN2-GAL4	2015-08-12	1	0.02	27	0.54	22	0.44	50	-0.102041	49			SERT3-GAL4	2015-08-12	2	0.0454545	14	0.318182	28	0.636364	44	0.333333	42			UAS-SERTdn	2015-08-12	0	0	19	0.44186	24	0.55814	43	0.116279	43		RN2-GAL4/ UAS-SERTdn	2015-08-12	1	0.0208333	23	0.479167	24	0.5	48	0.0212766	47
RN2-GAL4	2015-08-12	4	0.0888889	24	0.533333	17	0.377778	45	-0.170732	41			SERT3-GAL4	2015-08-13	6	0.142857	11	0.261905	25	0.595238	42	0.388889	36			UAS-SERTdn	2015-08-12	2	0.0425532	30	0.638298	15	0.319149	47	-0.333333	45		RN2-GAL4/ UAS-SERTdn	2015-08-12	0	0	12	0.26087	34	0.73913	46	0.478261	46
RN2-GAL4	2015-08-13	2	0.0384615	7	0.134615	43	0.826923	52	0.72	50			SERT3-GAL4	2015-08-13	3	0.0555556	37	0.685185	14	0.259259	54	-0.45098	51			UAS-SERTdn	2015-08-12	0	0	13	0.276596	34	0.723404	47	0.446809	47		RN2-GAL4/ UAS-SERTdn	2015-08-12	1	0.0204082	34	0.693878	14	0.285714	49	-0.416667	48
RN2-GAL4	2015-08-13	3	0.0666667	3	0.0666667	39	0.866667	45	0.857143	42			SERT3-GAL4	2015-08-13	4	0.0769231	17	0.326923	31	0.596154	52	0.291667	48			UAS-SERTdn	2015-08-13	0	0	13	0.26	37	0.74	50	0.48	50		RN2-GAL4/ UAS-SERTdn	2015-08-13	0	0	30	0.555556	24	0.444444	54	-0.111111	54
RN2-GAL4	2015-08-13	2	0.0434783	8	0.173913	36	0.782609	46	0.636364	44			SERT3-GAL4	2015-08-13	4	0.0833333	20	0.416667	24	0.5	48	0.0909091	44			UAS-SERTdn	2015-08-13	0	0	9	0.209302	34	0.790698	43	0.581395	43		RN2-GAL4/ UAS-SERTdn	2015-08-13	2	0.0416667	6	0.125	40	0.833333	48	0.73913	46
RN2-GAL4	2015-08-13	3	0.0625	5	0.104167	40	0.833333	48	0.777778	45			SERT3-GAL4	2015-08-13	7	0.155556	5	0.111111	33	0.733333	45	0.736842	38			UAS-SERTdn	2015-08-13	1	0.0212766	20	0.425532	26	0.553191	47	0.130435	46		RN2-GAL4/ UAS-SERTdn	2015-08-13	2	0.0526316	28	0.736842	8	0.210526	38	-0.555556	36
RN2-GAL4	2015-08-13	3	0.0588235	14	0.27451	34	0.666667	51	0.416667	48			SERT3-GAL4	2015-08-13	6	0.125	15	0.3125	27	0.5625	48	0.285714	42			UAS-SERTdn	2015-08-13	0	0	5	0.104167	43	0.895833	48	0.791667	48		RN2-GAL4/ UAS-SERTdn	2015-08-13	1	0.0208333	23	0.479167	24	0.5	48	0.0212766	47
RN2-GAL4	2015-08-13	4	0.08	20	0.4	26	0.52	50	0.130435	46			SERT3-GAL4	2015-08-13	4	0.0851064	7	0.148936	36	0.765957	47	0.674419	43			UAS-SERTdn	2015-08-13	0	0	13	0.309524	29	0.690476	42	0.380952	42		RN2-GAL4/ UAS-SERTdn	2015-08-13	2	0.0454545	25	0.568182	17	0.386364	44	-0.190476	42
RN2-GAL4	2015-08-13	8	0.170213	3	0.0638298	36	0.765957	47	0.846154	39			SERT3-GAL4	2015-08-14	3	0.0625	15	0.3125	30	0.625	48	0.333333	45			UAS-SERTdn	2015-08-13	1	0.0212766	6	0.12766	40	0.851064	47	0.73913	46		RN2-GAL4/ UAS-SERTdn	2015-08-13	5	0.106383	22	0.468085	20	0.425532	47	-0.047619	42
RN2-GAL4	2015-08-14	2	0.0444444	19	0.422222	24	0.533333	45	0.116279	43			SERT3-GAL4	2015-08-14	4	0.0869565	2	0.0434783	40	0.869565	46	0.904762	42			UAS-SERTdn	2015-08-13	3	0.0652174	14	0.304348	29	0.630435	46	0.348837	43		RN2-GAL4/ UAS-SERTdn	2015-08-13	1	0.0204082	36	0.734694	12	0.244898	49	-0.5	48
RN2-GAL4	2015-08-14	3	0.0652174	6	0.130435	37	0.804348	46	0.72093	43			SERT3-GAL4	2015-08-14	4	0.0816327	6	0.122449	39	0.795918	49	0.733333	45			UAS-SERTdn	2015-08-14	2	0.0425532	4	0.0851064	41	0.87234	47	0.822222	45		RN2-GAL4/ UAS-SERTdn	2015-08-14	2	0.0434783	12	0.26087	32	0.695652	46	0.454545	44
RN2-GAL4	2015-08-14	2	0.0425532	5	0.106383	40	0.851064	47	0.777778	45			SERT3-GAL4	2015-08-14	7	0.148936	6	0.12766	34	0.723404	47	0.7	40			UAS-SERTdn	2015-08-14	3	0.0681818	3	0.0681818	38	0.863636	44	0.853659	41		RN2-GAL4/ UAS-SERTdn	2015-08-14	1	0.0192308	26	0.5	25	0.480769	52	-0.0196078	51
RN2-GAL4	2015-08-14	6	0.122449	10	0.204082	33	0.673469	49	0.534884	43			SERT3-GAL4	2015-08-14	2	0.0425532	4	0.0851064	41	0.87234	47	0.822222	45			UAS-SERTdn	2015-08-14	2	0.0444444	3	0.0666667	40	0.888889	45	0.860465	43		RN2-GAL4/ UAS-SERTdn	2015-08-14	1	0.0243902	9	0.219512	31	0.756098	41	0.55	40
RN2-GAL4	2015-08-14	0	0	3	0.0652174	43	0.934783	46	0.869565	46			SERT3-GAL4	2015-08-14	2	0.0444444	9	0.2	34	0.755556	45	0.581395	43			UAS-SERTdn	2015-08-14	0	0	6	0.12766	41	0.87234	47	0.744681	47		RN2-GAL4/ UAS-SERTdn	2015-08-14	2	0.0434783	14	0.304348	30	0.652174	46	0.363636	44
RN2-GAL4	2015-08-14	0	0	5	0.108696	41	0.891304	46	0.782609	46			SERT3-GAL4	2015-08-14	4	0.0888889	13	0.288889	28	0.622222	45	0.365854	41			UAS-SERTdn	2015-08-14	0	0	10	0.222222	35	0.777778	45	0.555556	45		RN2-GAL4/ UAS-SERTdn	2015-08-14	1	0.0185185	33	0.611111	20	0.37037	54	-0.245283	53
RN2-GAL4	2015-08-14	6	0.12	14	0.28	30	0.6	50	0.363636	44			SERT3-GAL4	2015-08-17	0	0	19	0.413043	27	0.586957	46	0.173913	46			UAS-SERTdn	2015-08-14	2	0.0298507	23	0.343284	42	0.626866	67	0.292308	65		RN2-GAL4/ UAS-SERTdn	2015-08-14	1	0.0222222	4	0.0888889	40	0.888889	45	0.818182	44
RN2-GAL4	2015-08-17	1	0.0222222	20	0.444444	24	0.533333	45	0.0909091	44			SERT3-GAL4	2015-08-17	0	0	13	0.276596	34	0.723404	47	0.446809	47			UAS-SERTdn	2015-08-14	3	0.0697674	15	0.348837	25	0.581395	43	0.25	40		RN2-GAL4/ UAS-SERTdn	2015-08-14	2	0.0434783	27	0.586957	17	0.369565	46	-0.227273	44
RN2-GAL4	2015-08-17	0	0	2	0.0465116	41	0.953488	43	0.906977	43			SERT3-GAL4	2015-08-17	0	0	22	0.468085	25	0.531915	47	0.0638298	47			UAS-SERTdn	2015-08-17	0	0	5	0.108696	41	0.891304	46	0.782609	46		RN2-GAL4/ UAS-SERTdn	2015-08-17	1	0.0204082	22	0.44898	26	0.530612	49	0.0833333	48
RN2-GAL4	2015-08-17	2	0.0454545	18	0.409091	24	0.545455	44	0.142857	42			SERT3-GAL4	2015-08-17	6	0.133333	6	0.133333	33	0.733333	45	0.692308	39			UAS-SERTdn	2015-08-17	2	0.0408163	12	0.244898	35	0.714286	49	0.489362	47		RN2-GAL4/ UAS-SERTdn	2015-08-17	1	0.0212766	9	0.191489	37	0.787234	47	0.608696	46
RN2-GAL4	2015-08-17	3	0.0681818	13	0.295455	28	0.636364	44	0.365854	41			SERT3-GAL4	2015-08-17	1	0.0222222	19	0.422222	25	0.555556	45	0.136364	44			UAS-SERTdn	2015-08-17	5	0.119048	14	0.333333	23	0.547619	42	0.243243	37		RN2-GAL4/ UAS-SERTdn	2015-08-17	2	0.0416667	19	0.395833	27	0.5625	48	0.173913	46
RN2-GAL4	2015-08-17	0	0	11	0.22449	38	0.77551	49	0.55102	49			SERT3-GAL4	2015-08-17	6	0.12	24	0.48	20	0.4	50	-0.0909091	44			UAS-SERTdn	2015-08-17	0	0	25	0.510204	24	0.489796	49	-0.0204082	49		RN2-GAL4/ UAS-SERTdn	2015-08-17	2	0.04	27	0.54	21	0.42	50	-0.125	48
RN2-GAL4	2015-08-17	2	0.0425532	22	0.468085	23	0.489362	47	0.0222222	45			SERT3-GAL4	2015-08-17	1	0.0222222	13	0.288889	31	0.688889	45	0.409091	44			UAS-SERTdn	2015-08-17	1	0.0196078	22	0.431373	28	0.54902	51	0.12	50		RN2-GAL4/ UAS-SERTdn	2015-08-17	0	0	10	0.227273	34	0.772727	44	0.545455	44
RN2-GAL4	2015-08-17	1	0.0243902	14	0.341463	26	0.634146	41	0.3	40			SERT3-GAL4			#DIV/0!		#DIV/0!		#DIV/0!						UAS-SERTdn	2015-08-17	0	0	20	0.434783	26	0.565217	46	0.130435	46		RN2-GAL4/ UAS-SERTdn	2015-08-17	1	0.025641	21	0.538462	17	0.435897	39	-0.105263	38
RN2-GAL4			#DIV/0!		#DIV/0!		#DIV/0!						SERT3-GAL4			#DIV/0!		#DIV/0!		#DIV/0!						UAS-SERTdn	2015-08-17	1	0.0204082	13	0.265306	35	0.714286	49	0.458333	48		RN2-GAL4/ UAS-SERTdn	2015-08-17	1	0.0185185	23	0.425926	30	0.555556	54	0.132075	53
																																						RN2-GAL4/ UAS-SERTdn			#DIV/0!		#DIV/0!		#DIV/0!
Genotype	Average	STDEV	Sterror	Number																																		RN2-GAL4/ UAS-SERTdn			#DIV/0!		#DIV/0!		#DIV/0!
RN2-GAL4	0.474987	0.332182	0.0664364	25		T-Test	RN2/W1118	UAS-SERTDN-GFP/ W1118	SERT3/W1118	RN2-E/UAS-SERTDN-GFP	SERT3/UAS-SERTdn		Genotype	Average	Sterror	Number
						RN2/W1118		0.475062		0.000554784			RN2-GAL4	0.474987	0.0664364	25
SERT3-GAL4	0.409815	0.328906	0.0671377	24		UAS-SERTDN-GFP/ W1118			0.966605	0.00458921	0.281524		UAS-SERTdn	0.405739	0.0694106	26
						SERT3/W1118					0.263653		RN2-GAL4/ UAS-SERTdn	0.098183	0.0769365	26
UAS-SERTdn	0.405739	0.353926	0.0694106	26
													SERT3-GAL4	0.409815	0.0671377	24
RN2-GAL4/ UAS-SERTdn	0.098183	0.3923	0.0769365	26									UAS-SERTdn	0.405739	0.0694106	26
													SERT3-GAL4/ UAS-SERTdn	0.287014	0.0845832	25
SERT3-GAL4/ UAS-SERTdn	0.287014	0.422916	0.0845832	25
[truncated: 11 more columns]

## Sheet: Data analysis for AA 1A and 1E
		AA
	CSD	Genetypes	Concentration
			1.25e-05	0.000125	0.00125	0.03	0.1
	Average	RN2-GAL4	0.100316	0.329364	0.474987	0.35308	-0.349767
		UAS-SERTdn	-0.032341	0.34787	0.405739	0.317071	-0.315842
		RN2-GAL4/ UAS-SERTdn	0.019826	0.574227	0.098183	-0.259881	-0.424739
	Sterror	RN2-GAL4	0.103913	0.0754741	0.0664364	0.0886632	0.0639943
		UAS-SERTdn	0.109095	0.0679135	0.0694106	0.069987	0.056842
		RN2-GAL4/ UAS-SERTdn	0.103196	0.0576333	0.0769365	0.101768	0.0682563
	Number	RN2-GAL4	15	34	25	25	30
		UAS-SERTdn	16	33	26	26	29
		RN2-GAL4/ UAS-SERTdn	17	36	26	24	31
	SERT3 (IP and LP1)	Genetypes	Concentration
			1.25e-05	0.000125	0.00125	0.03	0.1
	Average	SERT3-GAL4	0.008768	0.398687	0.409815	0.200366	-0.394332
		UAS-SERTdn	-0.032341	0.34787	0.405739	0.317071	-0.315842
		SERT3-GAL4/ UAS-SERTdn	0.0848214	0.235285	0.287014	-0.0786904	-0.603972
	Sterror	SERT3-GAL4	0.0946642	0.077185	0.0671377	0.0909308	0.0570849
		UAS-SERTdn	0.109095	0.0679135	0.0694106	0.069987	0.056842
		SERT3-GAL4/ UAS-SERTdn	0.0877974	0.0725524	0.0845832	0.0993229	0.0524652
	Number	SERT3-GAL4	17	33	24	23	28
		UAS-SERTdn	16	33	26	26	29
		SERT3-GAL4/ UAS-SERTdn	17	31	25	24	30

## Sheet: Ethyl Acetate 1C and 1F
	0.25% Ethyl acetate dissolved in water with little Tween-20, and then dissolved in the Juice										Compare	Juice
Genotype 1	Date	# out	%out	Juice	% Juice	0,25% Ethy acetate	0,25% Ethy acetate	Total	Index	total - #out			Genotype 1	Date	# out	%out	Juice	% Juice	0,001% Ethy acetate	0,01% Ethy acetate	Total	Index	total - #out			Genotype 1	Date	# out	%out	Juice	% Juice	0,001% Ethy acetate	0,01% Ethy acetate	Total	Index	total - #out		Genotype 1	Date	# out	%out	Juice	% Juice	0,001% Ethy acetate	0,001% Ethy acetate	Total	Index	total - #out
RN2-GAL4	2015-06-22	7	0.125	31	0.553571	18	0.321429	56	-0.265306	49			SERT3-GAL4	2015-06-22	4	0.0833333	8	0.166667	36	0.75	48	0.636364	44			UAS-SERTdn	2015-06-22	0	0	30	0.612245	19	0.387755	49	-0.22449	49		RN2-GAL4/ UAS-SERTdn	2015-06-22	3	0.06	34	0.68	13	0.26	50	-0.446809	47
RN2-GAL4	2015-06-22	2	0.0740741	11	0.407407	14	0.518519	27	0.12	25			SERT3-GAL4	2015-06-22	3	0.06	38	0.76	9	0.18	50	-0.617021	47			UAS-SERTdn	2015-06-22	2	0.0408163	30	0.612245	17	0.346939	49	-0.276596	47		RN2-GAL4/ UAS-SERTdn	2015-06-22	4	0.08	36	0.72	10	0.2	50	-0.565217	46
RN2-GAL4	2015-06-22	3	0.111111	14	0.518519	10	0.37037	27	-0.166667	24			SERT3-GAL4	2015-06-22	8	0.166667	24	0.5	16	0.333333	48	-0.2	40			UAS-SERTdn	2015-06-22	3	0.0588235	26	0.509804	22	0.431373	51	-0.0833333	48		RN2-GAL4/ UAS-SERTdn	2015-06-22	3	0.0555556	23	0.425926	28	0.518519	54	0.0980392	51
RN2-GAL4	2015-06-22	1	0.0204082	32	0.653061	16	0.326531	49	-0.333333	48			SERT3-GAL4	2015-06-22	2	0.0425532	23	0.489362	22	0.468085	47	-0.0222222	45			UAS-SERTdn	2015-06-22	0	0	29	0.604167	19	0.395833	48	-0.208333	48		RN2-GAL4/ UAS-SERTdn	2015-06-22	2	0.0434783	24	0.521739	20	0.434783	46	-0.0909091	44
RN2-GAL4	2015-06-22	4	0.0540541	32	0.432432	38	0.513514	74	0.0857143	70			SERT3-GAL4	2015-06-22	1	0.0217391	38	0.826087	7	0.152174	46	-0.688889	45			UAS-SERTdn	2015-06-22	0	0	45	0.9	5	0.1	50	-0.8	50		RN2-GAL4/ UAS-SERTdn	2015-06-22	4	0.0816327	30	0.612245	15	0.306122	49	-0.333333	45
RN2-GAL4	2015-06-22	5	0.104167	27	0.5625	16	0.333333	48	-0.255814	43			SERT3-GAL4	2015-06-22	6	0.1	38	0.633333	16	0.266667	60	-0.407407	54			UAS-SERTdn	2015-06-22	3	0.0638298	14	0.297872	30	0.638298	47	0.363636	44		RN2-GAL4/ UAS-SERTdn	2015-06-22	1	0.0208333	36	0.75	11	0.229167	48	-0.531915	47
RN2-GAL4	2015-06-23	2	0.0408163	30	0.612245	17	0.346939	49	-0.276596	47			SERT3-GAL4	2015-06-23	3	0.0666667	18	0.4	24	0.533333	45	0.142857	42			UAS-SERTdn	2015-06-22	3	0.06	33	0.66	14	0.28	50	-0.404255	47		RN2-GAL4/ UAS-SERTdn	2015-06-23	3	0.0638298	41	0.87234	3	0.0638298	47	-0.863636	44
RN2-GAL4	2015-06-23	2	0.0425532	27	0.574468	18	0.382979	47	-0.2	45			SERT3-GAL4	2015-06-23	1	0.0222222	33	0.733333	11	0.244444	45	-0.5	44			UAS-SERTdn	2015-06-23	1	0.0208333	25	0.520833	22	0.458333	48	-0.0638298	47		RN2-GAL4/ UAS-SERTdn	2015-06-23	3	0.0652174	18	0.391304	25	0.543478	46	0.162791	43
RN2-GAL4	2015-06-23	2	0.0392157	19	0.372549	30	0.588235	51	0.22449	49			SERT3-GAL4	2015-06-23	3	0.0638298	16	0.340426	28	0.595745	47	0.272727	44			UAS-SERTdn	2015-06-23	3	0.0576923	11	0.211538	38	0.730769	52	0.55102	49		RN2-GAL4/ UAS-SERTdn	2015-06-23	3	0.0810811	26	0.702703	8	0.216216	37	-0.529412	34
RN2-GAL4	2015-06-23	5	0.104167	10	0.208333	33	0.6875	48	0.534884	43			SERT3-GAL4	2015-06-23	1	0.02	38	0.76	11	0.22	50	-0.55102	49			UAS-SERTdn	2015-06-23	0	0	31	0.632653	18	0.367347	49	-0.265306	49		RN2-GAL4/ UAS-SERTdn	2015-06-23	1	0.0204082	34	0.693878	14	0.285714	49	-0.416667	48
RN2-GAL4	2015-06-23	7	0.12963	37	0.685185	10	0.185185	54	-0.574468	47			SERT3-GAL4	2015-06-23	2	0.0434783	11	0.23913	33	0.717391	46	0.5	44			UAS-SERTdn	2015-06-23	3	0.0612245	30	0.612245	16	0.326531	49	-0.304348	46		RN2-GAL4/ UAS-SERTdn	2015-06-23	3	0.0652174	29	0.630435	14	0.304348	46	-0.348837	43
RN2-GAL4	2015-06-23	6	0.122449	36	0.734694	7	0.142857	49	-0.674419	43			SERT3-GAL4	2015-06-23	0	0	30	0.789474	8	0.210526	38	-0.578947	38			UAS-SERTdn	2015-06-23	3	0.0666667	21	0.466667	21	0.466667	45	0	42		RN2-GAL4/ UAS-SERTdn	2015-06-23	4	0.0930233	30	0.697674	9	0.209302	43	-0.538462	39
RN2-GAL4	2015-06-23	1	0.0208333	22	0.458333	25	0.520833	48	0.0638298	47			SERT3-GAL4	2015-06-23	13	0.25	24	0.461538	15	0.288462	52	-0.230769	39			UAS-SERTdn	2015-06-23	4	0.0833333	35	0.729167	9	0.1875	48	-0.590909	44		RN2-GAL4/ UAS-SERTdn	2015-06-23	1	0.0204082	40	0.816327	8	0.163265	49	-0.666667	48
RN2-GAL4	2015-06-24	4	0.0952381	32	0.761905	6	0.142857	42	-0.684211	38			SERT3-GAL4	2015-06-24	3	0.0681818	18	0.409091	23	0.522727	44	0.121951	41			UAS-SERTdn	2015-06-23	0	0	23	0.469388	26	0.530612	49	0.0612245	49		RN2-GAL4/ UAS-SERTdn	2015-06-24	0	0	30	0.697674	13	0.302326	43	-0.395349	43
RN2-GAL4	2015-06-24	2	0.0454545	23	0.522727	19	0.431818	44	-0.0952381	42			SERT3-GAL4	2015-06-24	4	0.0909091	23	0.522727	17	0.386364	44	-0.15	40			UAS-SERTdn	2015-06-24	1	0.0217391	23	0.5	22	0.478261	46	-0.0222222	45		RN2-GAL4/ UAS-SERTdn	2015-06-24	4	0.08	37	0.74	9	0.18	50	-0.608696	46
RN2-GAL4	2015-06-24	7	0.155556	27	0.6	11	0.244444	45	-0.421053	38			SERT3-GAL4	2015-06-24	11	0.268293	20	0.487805	10	0.243902	41	-0.333333	30			UAS-SERTdn	2015-06-24	5	0.128205	28	0.717949	6	0.153846	39	-0.647059	34		RN2-GAL4/ UAS-SERTdn	2015-06-24	9	0.18	30	0.6	11	0.22	50	-0.463415	41
RN2-GAL4	2015-06-24	4	0.0930233	15	0.348837	24	0.55814	43	0.230769	39			SERT3-GAL4	2015-06-24	13	0.295455	19	0.431818	12	0.272727	44	-0.225806	31			UAS-SERTdn	2015-06-24	3	0.0697674	8	0.186047	32	0.744186	43	0.6	40		RN2-GAL4/ UAS-SERTdn	2015-06-24	5	0.104167	28	0.583333	15	0.3125	48	-0.302326	43
RN2-GAL4	2015-06-29	6	0.105263	45	0.789474	6	0.105263	57	-0.764706	51			SERT3-GAL4	2015-06-24	2	0.0454545	32	0.727273	10	0.227273	44	-0.52381	42			UAS-SERTdn	2015-06-24	3	0.0666667	33	0.733333	9	0.2	45	-0.571429	42		RN2-GAL4/ UAS-SERTdn	2015-06-24	2	0.0444444	38	0.844444	5	0.111111	45	-0.767442	43
RN2-GAL4	2015-06-29	3	0.0588235	15	0.294118	33	0.647059	51	0.375	48			SERT3-GAL4	2015-06-29	9	0.214286	7	0.166667	26	0.619048	42	0.575758	33			UAS-SERTdn	2015-06-24	4	0.0909091	32	0.727273	8	0.181818	44	-0.6	40		RN2-GAL4/ UAS-SERTdn	2015-06-29	5	0.0943396	15	0.283019	33	0.622642	53	0.375	48
RN2-GAL4	2015-06-29	7	0.14	36	0.72	7	0.14	50	-0.674419	43			SERT3-GAL4	2015-06-29	5	0.1	41	0.82	4	0.08	50	-0.822222	45			UAS-SERTdn	2015-06-29	2	0.0465116	21	0.488372	20	0.465116	43	-0.0243902	41		RN2-GAL4/ UAS-SERTdn	2015-06-29	0	0	28	0.583333	20	0.416667	48	-0.166667	48
RN2-GAL4	2015-06-29	10	0.222222	18	0.4	17	0.377778	45	-0.0285714	35			SERT3-GAL4	2015-06-29	4	0.0833333	30	0.625	14	0.291667	48	-0.363636	44			UAS-SERTdn	2015-06-29	0	0	32	0.653061	17	0.346939	49	-0.306122	49		RN2-GAL4/ UAS-SERTdn	2015-06-29	0	0	47	0.921569	4	0.0784314	51	-0.843137	51
RN2-GAL4	2015-06-29	4	0.08	38	0.76	8	0.16	50	-0.652174	46			SERT3-GAL4	2015-06-29	7	0.145833	17	0.354167	24	0.5	48	0.170732	41			UAS-SERTdn	2015-06-29	1	0.0222222	15	0.333333	29	0.644444	45	0.318182	44		RN2-GAL4/ UAS-SERTdn	2015-06-29	0	0	33	0.673469	16	0.326531	49	-0.346939	49
RN2-GAL4	2015-06-29	2	0.0434783	32	0.695652	12	0.26087	46	-0.454545	44			SERT3-GAL4	2015-06-29	7	0.145833	30	0.625	11	0.229167	48	-0.463415	41			UAS-SERTdn	2015-06-29	3	0.0697674	26	0.604651	14	0.325581	43	-0.3	40		RN2-GAL4/ UAS-SERTdn	2015-06-29	1	0.0222222	30	0.666667	14	0.311111	45	-0.363636	44
RN2-GAL4	2015-06-29	10	0.212766	7	0.148936	30	0.638298	47	0.621622	37			SERT3-GAL4	2015-06-29	3	0.0625	25	0.520833	20	0.416667	48	-0.111111	45			UAS-SERTdn	2015-06-29	2	0.0487805	30	0.731707	9	0.219512	41	-0.538462	39		RN2-GAL4/ UAS-SERTdn	2015-06-29	0	0	33	0.75	11	0.25	44	-0.5	44
RN2-GAL4	2015-06-30	7	0.137255	21	0.411765	23	0.45098	51	0.0454545	44			SERT3-GAL4	2015-06-29	3	0.0545455	14	0.254545	38	0.690909	55	0.461538	52			UAS-SERTdn	2015-06-29	0	0	42	0.893617	5	0.106383	47	-0.787234	47		RN2-GAL4/ UAS-SERTdn	2015-06-29	3	0.0625	31	0.645833	14	0.291667	48	-0.377778	45
RN2-GAL4	2015-06-30	2	0.0425532	33	0.702128	12	0.255319	47	-0.466667	45			SERT3-GAL4	2015-06-29	7	0.142857	40	0.816327	2	0.0408163	49	-0.904762	42			UAS-SERTdn	2015-06-30	4	0.0869565	27	0.586957	15	0.326087	46	-0.285714	42		RN2-GAL4/ UAS-SERTdn	2015-06-30	0	0	40	0.816327	9	0.183673	49	-0.632653	49
RN2-GAL4	2015-06-30	4	0.08	26	0.52	20	0.4	50	-0.130435	46			SERT3-GAL4	2015-06-30	1	0.0204082	32	0.653061	16	0.326531	49	-0.333333	48			UAS-SERTdn	2015-06-30	4	0.0833333	17	0.354167	27	0.5625	48	0.227273	44		RN2-GAL4/ UAS-SERTdn	2015-06-30	0	0	35	0.729167	13	0.270833	48	-0.458333	48
RN2-GAL4	2015-06-30	8	0.153846	27	0.519231	17	0.326923	52	-0.227273	44			SERT3-GAL4	2015-06-30	5	0.0909091	37	0.672727	13	0.236364	55	-0.48	50			UAS-SERTdn	2015-06-30	0	0	35	0.714286	14	0.285714	49	-0.428571	49		RN2-GAL4/ UAS-SERTdn	2015-06-30	2	0.0408163	28	0.571429	19	0.387755	49	-0.191489	47
RN2-GAL4													SERT3-GAL4	2015-06-30	4	0.0769231	20	0.384615	28	0.538462	52	0.166667	48			UAS-SERTdn	2015-06-30	3	0.06	38	0.76	9	0.18	50	-0.617021	47		RN2-GAL4/ UAS-SERTdn
RN2-GAL4													SERT3-GAL4													UAS-SERTdn												RN2-GAL4/ UAS-SERTdn
RN2-GAL4													SERT3-GAL4													UAS-SERTdn												RN2-GAL4/ UAS-SERTdn
RN2-GAL4													SERT3-GAL4													UAS-SERTdn												RN2-GAL4/ UAS-SERTdn
RN2-GAL4													SERT3-GAL4													UAS-SERTdn												RN2-GAL4/ UAS-SERTdn
Genotype	Average	STDEV	Sterror	Number	Comare with zero									Genotype	Average	Sterror	Number
RN2-GAL4	-0.180148	0.376405	0.0711339	28		T-Test	RN2/W1118	UAS-SERTDN-GFP/ W1118	SERT3/W1118	RN2-E/UAS-SERTDN-GFP	SERT3/UAS-SERTdn	Compare with 0		RN2-GAL4	-0.180148	0.0711339	28
						RN2/W1118		0.729639		0.0184945		0.0174		UAS-SERTdn	-0.214769	0.0698124	29
SERT3-GAL4	-0.188245	0.422437	0.0784446	29		UAS-SERTDN-GFP/ W1118			0.80152	0.0445886	0.717851	0.0046		RN2-GAL4/ UAS-SERTdn	-0.396925	0.0538897	28
						SERT3/W1118					0.91995	0.023
UAS-SERTdn	-0.214769	0.375951	0.0698124	29		RN2-E/UAS-SERTDN-GFP						0		SERT3-GAL4	-0.188245	0.0784446	29
						SERT3/UAS-SERTdn						0.0287		UAS-SERTdn	-0.214769	0.0698124	29
RN2-GAL4/ UAS-SERTdn	-0.396925	0.285157	0.0538897	28		One way ANOVA with Tukey HSD	RN2/W1118	UAS-SERTDN-GFP/ W1118	SERT3/W1118	RN2-E/UAS-SERTDN-GFP	SERT3/UAS-SERTdn			SERT3-GAL4/ UAS-SERTdn	-0.179452	0.0792425	27
						RN2/W1118		0.928		0.0578
SERT3-GAL4/ UAS-SERTdn	-0.177164	0.405594	0.07665	28		UAS-SERTDN-GFP/ W1118			0.9658	0.126	0.9336
						SERT3/W1118					0.9941
	0.025% Ethyl acetate dissolved in water with little Tween-20, and then dissolved in the Juice										Compare	Juice
Genotype 1	Date	# out	%out	Juice	% Juice	0,025% Ethy acetate	0,025% Ethy acetate	Total	Index	total - #out			Genotype 1	Date	# out	%out	Juice	% Juice	0,025% Ethy acetate	0,025% Ethy acetate	Total	Index	total - #out			Genotype 1	Date	# out	%out	Juice	% Juice	0,025% Ethy acetate	0,025% Ethy acetate	Total	Index	total - #out		Genotype 1	Date	# out	%out	Juice	% Juice	0,025% Ethy acetate	0,025% Ethy acetate	Total	Index	total - #out
RN2-GAL4	2015-06-30	6	0.130435	14	0.304348	26	0.565217	46	0.3	40			SERT3-GAL4	2015-06-30	4	0.0740741	9	0.166667	41	0.759259	54	0.64	50			UAS-SERTdn	2015-06-30	1	0.0217391	33	0.717391	12	0.26087	46	-0.466667	45		RN2-GAL4/ UAS-SERTdn	2015-06-30	8	0.148148	13	0.240741	33	0.611111	54	0.434783	46
RN2-GAL4	2015-06-30	4	0.0888889	27	0.6	14	0.311111	45	-0.317073	41			SERT3-GAL4	2015-06-30	2	0.0425532	12	0.255319	33	0.702128	47	0.466667	45			UAS-SERTdn	2015-06-30	0	0	18	0.382979	29	0.617021	47	0.234043	47		RN2-GAL4/ UAS-SERTdn	2015-06-30	5	0.0943396	31	0.584906	17	0.320755	53	-0.291667	48
RN2-GAL4	2015-06-30	8	0.166667	31	0.645833	9	0.1875	48	-0.55	40			SERT3-GAL4	2015-06-30	9	0.195652	22	0.478261	15	0.326087	46	-0.189189	37			UAS-SERTdn	2015-06-30	1	0.0227273	31	0.704545	12	0.272727	44	-0.44186	43		RN2-GAL4/ UAS-SERTdn	2015-06-30	3	0.06	8	0.16	39	0.78	50	0.659574	47
RN2-GAL4	2015-06-30	7	0.155556	12	0.266667	26	0.577778	45	0.368421	38			SERT3-GAL4	2015-06-30	3	0.0652174	14	0.304348	29	0.630435	46	0.348837	43			UAS-SERTdn	2015-06-30	1	0.0222222	27	0.6	17	0.377778	45	-0.227273	44		RN2-GAL4/ UAS-SERTdn	2015-06-30	2	0.04	20	0.4	28	0.56	50	0.166667	48
RN2-GAL4	2015-06-30	5	0.108696	17	0.369565	24	0.521739	46	0.170732	41			SERT3-GAL4	2015-06-30	5	0.1	25	0.5	20	0.4	50	-0.111111	45			UAS-SERTdn	2015-07-01	1	0.0212766	13	0.276596	33	0.702128	47	0.434783	46		RN2-GAL4/ UAS-SERTdn	2015-06-30	0	0	27	0.529412	24	0.470588	51	-0.0588235	51
RN2-GAL4	2015-07-01	8	0.163265	25	0.510204	16	0.326531	49	-0.219512	41			SERT3-GAL4	2015-07-01	3	0.06	32	0.64	15	0.3	50	-0.361702	47			UAS-SERTdn	2015-07-01	5	0.102041	36	0.734694	8	0.163265	49	-0.636364	44		RN2-GAL4/ UAS-SERTdn	2015-07-01	4	0.102564	4	0.102564	31	0.794872	39	0.771429	35
RN2-GAL4	2015-07-01	6	0.12766	25	0.531915	16	0.340426	47	-0.219512	41			SERT3-GAL4	2015-07-01	8	0.195122	8	0.195122	25	0.609756	41	0.515152	33			UAS-SERTdn	2015-07-01	2	0.0408163	6	0.122449	41	0.836735	49	0.744681	47		RN2-GAL4/ UAS-SERTdn	2015-07-01	1	0.02	34	0.68	15	0.3	50	-0.387755	49
RN2-GAL4	2015-07-01	9	0.1875	21	0.4375	18	0.375	48	-0.0769231	39			SERT3-GAL4	2015-07-01	7	0.184211	24	0.631579	7	0.184211	38	-0.548387	31			UAS-SERTdn	2015-07-01	2	0.0425532	20	0.425532	25	0.531915	47	0.111111	45		RN2-GAL4/ UAS-SERTdn	2015-07-01	1	0.0208333	7	0.145833	40	0.833333	48	0.702128	47
RN2-GAL4	2015-07-01	3	0.0545455	44	0.8	8	0.145455	55	-0.692308	52			SERT3-GAL4	2015-07-01	8	0.153846	20	0.384615	24	0.461538	52	0.0909091	44			UAS-SERTdn	2015-07-02	5	0.102041	14	0.285714	30	0.612245	49	0.363636	44		RN2-GAL4/ UAS-SERTdn	2015-07-01	1	0.0208333	5	0.104167	42	0.875	48	0.787234	47
RN2-GAL4	2015-07-02	7	0.148936	8	0.170213	32	0.680851	47	0.6	40			SERT3-GAL4	2015-07-02	4	0.0816327	32	0.653061	13	0.265306	49	-0.422222	45			UAS-SERTdn	2015-07-02	2	0.0377358	27	0.509434	24	0.45283	53	-0.0588235	51		RN2-GAL4/ UAS-SERTdn	2015-07-02	6	0.125	24	0.5	18	0.375	48	-0.142857	42
RN2-GAL4	2015-07-02	1	0.0204082	11	0.22449	37	0.755102	49	0.541667	48			SERT3-GAL4	2015-07-02	4	0.0816327	21	0.428571	24	0.489796	49	0.0666667	45			UAS-SERTdn	2015-07-02	6	0.122449	14	0.285714	29	0.591837	49	0.348837	43		RN2-GAL4/ UAS-SERTdn	2015-07-02	3	0.0625	3	0.0625	42	0.875	48	0.866667	45
RN2-GAL4	2015-07-02	2	0.04	31	0.62	17	0.34	50	-0.291667	48			SERT3-GAL4	2015-07-02	1	0.02	26	0.52	23	0.46	50	-0.0612245	49			UAS-SERTdn	2015-07-02	2	0.0392157	37	0.72549	12	0.235294	51	-0.510204	49		RN2-GAL4/ UAS-SERTdn	2015-07-02	3	0.0612245	10	0.204082	36	0.734694	49	0.565217	46
RN2-GAL4	2015-07-02	6	0.122449	10	0.204082	33	0.673469	49	0.534884	43			SERT3-GAL4	2015-07-02	9	0.183673	36	0.734694	4	0.0816327	49	-0.8	40			UAS-SERTdn	2015-07-02	0	0	38	0.77551	11	0.22449	49	-0.55102	49		RN2-GAL4/ UAS-SERTdn	2015-07-02	1	0.0204082	19	0.387755	29	0.591837	49	0.208333	48
RN2-GAL4	2015-07-14	6	0.139535	19	0.44186	18	0.418605	43	-0.027027	37			SERT3-GAL4	2015-07-02	6	0.122449	6	0.122449	37	0.755102	49	0.72093	43			UAS-SERTdn	2015-07-14	1	0.025641	24	0.615385	14	0.358974	39	-0.263158	38		RN2-GAL4/ UAS-SERTdn	2015-07-02	0	0	6	0.133333	39	0.866667	45	0.733333	45
RN2-GAL4	2015-07-14	5	0.125	6	0.15	29	0.725	40	0.657143	35			SERT3-GAL4	2015-07-14	7	0.132075	32	0.603774	14	0.264151	53	-0.391304	46			UAS-SERTdn	2015-07-14	1	0.0277778	20	0.555556	15	0.416667	36	-0.142857	35		RN2-GAL4/ UAS-SERTdn	2015-07-14	1	0.02	30	0.6	19	0.38	50	-0.22449	49
RN2-GAL4	2015-07-14	8	0.2	20	0.5	12	0.3	40	-0.25	32			SERT3-GAL4	2015-07-14	6	0.122449	17	0.346939	26	0.530612	49	0.209302	43			UAS-SERTdn	2015-07-14	12	0.307692	8	0.205128	19	0.487179	39	0.407407	27		RN2-GAL4/ UAS-SERTdn	2015-07-14	2	0.0434783	19	0.413043	25	0.543478	46	0.136364	44
RN2-GAL4	2015-07-14	1	0.0204082	10	0.204082	38	0.77551	49	0.583333	48			SERT3-GAL4	2015-07-14	2	0.0416667	6	0.125	40	0.833333	48	0.73913	46			UAS-SERTdn	2015-07-14	1	0.025641	14	0.358974	24	0.615385	39	0.263158	38		RN2-GAL4/ UAS-SERTdn	2015-07-14	1	0.0196078	9	0.176471	41	0.803922	51	0.64	50
RN2-GAL4	2015-07-14	8	0.177778	27	0.6	10	0.222222	45	-0.459459	37			SERT3-GAL4	2015-07-14	4	0.0816327	15	0.306122	30	0.612245	49	0.333333	45			UAS-SERTdn	2015-07-16	1	0.02	38	0.76	11	0.22	50	-0.55102	49		RN2-GAL4/ UAS-SERTdn	2015-07-14	8	0.170213	7	0.148936	32	0.680851	47	0.641026	39
RN2-GAL4	2015-07-16	2	0.0408163	10	0.204082	37	0.755102	49	0.574468	47			SERT3-GAL4	2015-07-16	8	0.170213	29	0.617021	10	0.212766	47	-0.487179	39			UAS-SERTdn	2015-07-16	4	0.0930233	6	0.139535	33	0.767442	43	0.692308	39		RN2-GAL4/ UAS-SERTdn	2015-07-14	2	0.05	17	0.425	21	0.525	40	0.105263	38
RN2-GAL4	2015-07-16	2	0.0384615	15	0.288462	35	0.673077	52	0.4	50			SERT3-GAL4	2015-07-16	4	0.0888889	7	0.155556	34	0.755556	45	0.658537	41			UAS-SERTdn	2015-07-16	2	0.0408163	15	0.306122	32	0.653061	49	0.361702	47		RN2-GAL4/ UAS-SERTdn	2015-07-14	5	0.1	7	0.14	38	0.76	50	0.688889	45
RN2-GAL4	2015-07-16	8	0.190476	25	0.595238	9	0.214286	42	-0.470588	34			SERT3-GAL4	2015-07-16	7	0.145833	12	0.25	29	0.604167	48	0.414634	41			UAS-SERTdn	2015-07-16	2	0.0425532	19	0.404255	26	0.553191	47	0.155556	45		RN2-GAL4/ UAS-SERTdn	2015-07-14	3	0.0566038	14	0.264151	36	0.679245	53	0.44	50
RN2-GAL4	2015-07-16	2	0.0454545	8	0.181818	34	0.772727	44	0.619048	42			SERT3-GAL4	2015-07-16	8	0.173913	17	0.369565	21	0.456522	46	0.105263	38			UAS-SERTdn	2015-07-16	4	0.0816327	13	0.265306	32	0.653061	49	0.422222	45		RN2-GAL4/ UAS-SERTdn	2015-07-16	4	0.0833333	6	0.125	38	0.791667	48	0.727273	44
RN2-GAL4	2015-07-16	7	0.142857	11	0.22449	31	0.632653	49	0.47619	42			SERT3-GAL4	2015-07-20	3	0.0612245	33	0.673469	13	0.265306	49	-0.434783	46			UAS-SERTdn	2015-07-20	2	0.04	12	0.24	36	0.72	50	0.5	48		RN2-GAL4/ UAS-SERTdn	2015-07-16	1	0.02	8	0.16	41	0.82	50	0.673469	49
RN2-GAL4	2015-07-20	0	0	27	0.54	23	0.46	50	-0.08	50			SERT3-GAL4	2015-07-20	8	0.16	7	0.14	35	0.7	50	0.666667	42			UAS-SERTdn	2015-07-20	2	0.0408163	4	0.0816327	43	0.877551	49	0.829787	47		RN2-GAL4/ UAS-SERTdn	2015-07-16	2	0.04	11	0.22	37	0.74	50	0.541667	48
RN2-GAL4	2015-07-20	9	0.204545	19	0.431818	16	0.363636	44	-0.0857143	35			SERT3-GAL4	2015-07-20	1	0.0212766	27	0.574468	19	0.404255	47	-0.173913	46			UAS-SERTdn	2015-07-20	2	0.0425532	28	0.595745	17	0.361702	47	-0.244444	45		RN2-GAL4/ UAS-SERTdn	2015-07-16	3	0.0612245	18	0.367347	28	0.571429	49	0.217391	46
RN2-GAL4	2015-07-20	7	0.14	10	0.2	33	0.66	50	0.534884	43			SERT3-GAL4	2015-07-20	8	0.150943	8	0.150943	37	0.698113	53	0.644444	45			UAS-SERTdn	2015-07-20	1	0.0192308	36	0.692308	15	0.288462	52	-0.411765	51		RN2-GAL4/ UAS-SERTdn	2015-07-16	0	0	11	0.203704	43	0.796296	54	0.592593	54
RN2-GAL4	2015-07-20	6	0.130435	23	0.5	17	0.369565	46	-0.15	40			SERT3-GAL4	2015-07-20	1	0.0196078	12	0.235294	38	0.745098	51	0.52	50			UAS-SERTdn	2015-07-20	0	0	21	0.42	29	0.58	50	0.16	50		RN2-GAL4/ UAS-SERTdn	2015-07-20	1	0.0204082	2	0.0408163	46	0.938776	49	0.916667	48
RN2-GAL4	2015-07-20	6	0.133333	9	0.2	30	0.666667	45	0.538462	39																UAS-SERTdn	2015-07-20	0	0	5	0.102041	44	0.897959	49	0.795918	49		RN2-GAL4/ UAS-SERTdn	2015-07-20	0	0	12	0.244898	37	0.755102	49	0.510204	49
RN2-GAL4	2015-07-20	3	0.0638298	33	0.702128	11	0.234043	47	-0.5	44																												RN2-GAL4/ UAS-SERTdn	2015-07-20	2	0.0487805	12	0.292683	27	0.658537	41	0.384615	39
																																						RN2-GAL4/ UAS-SERTdn	2015-07-20	1	0.02	6	0.12	43	0.86	50	0.755102	49
																																						RN2-GAL4/ UAS-SERTdn	2015-07-20	3	0.0588235	34	0.666667	14	0.27451	51	-0.416667	48
																																						RN2-GAL4/ UAS-SERTdn	2015-07-20	2	0.0408163	23	0.469388	24	0.489796	49	0.0212766	47
Genotype	Average	STDEV	Sterror	Number	Comare with zero
RN2-GAL4	0.0865326	0.434129	0.0806157	29		T-Test	RN2/W1118	UAS-SERTDN-GFP/ W1118	SERT3/W1118	RN2-E/UAS-SERTDN-GFP	SERT3/UAS-SERTdn	Compare with 0
						RN2/W1118		0.975128		0.0105616				Genotype	Average	Sterror	Number
SERT3-GAL4	0.117017	0.461465	0.088809	27		UAS-SERTDN-GFP/ W1118			0.717242	0.00348339	0.33018			RN2-GAL4	0.0865326	0.0806157	29
						SERT3/W1118					0.213125			UAS-SERTdn	0.0828462	0.0858933	28
UAS-SERTdn	0.0828462	0.454505	0.0858933	28		RN2-E/UAS-SERTDN-GFP								RN2-GAL4/ UAS-SERTdn	0.386403	0.0690424	32
						SERT3/UAS-SERTdn
RN2-GAL4/ UAS-SERTdn	0.386403	0.390563	0.0690424	32		One way ANOVA with Tukey HSD	RN2/W1118	UAS-SERTDN-GFP/ W1118	SERT3/W1118	RN2-E/UAS-SERTDN-GFP	SERT3/UAS-SERTdn			SERT3-GAL4	0.117017	0.088809	27
						RN2/W1118								UAS-SERTdn	0.0828462	0.0858933	28
SERT3-GAL4/ UAS-SERTdn	-0.0296466	0.409481	0.0760386	29		UAS-SERTDN-GFP/ W1118								SERT3-GAL4/ UAS-SERTdn	-0.0296466	0.0807428	29
						SERT3/W1118
	0.0025% Ethyl acetate dissolved in water with little Tween-20, and then dissolved in the Juice										Compare	Juice
Genotype 1	Date	# out	%out	Juice	% Juice	0,0025% Ethy acetate	0,0025% Ethy acetate	Total	Index	total - #out			Genotype 1	Date	# out	%out	Juice	% Juice	0,0025% Ethy acetate	0,0025% Ethy acetate	Total	Index	total - #out			Genotype 1	Date	# out	%out	Juice	% Juice	0,0205% Ethy acetate	0,0025% Ethy acetate	Total	Index	total - #out		Genotype 1	Date	# out	%out	Juice	% Juice	0,0025% Ethy acetate	0,0025% Ethy acetate	Total	Index	total - #out
RN2-GAL4	2015-07-21	2	0.04	6	0.12	42	0.84	50	0.75	48			SERT3-GAL4	2015-07-21	6	0.122449	5	0.102041	38	0.77551	49	0.767442	43			UAS-SERTdn	2015-07-21	0	0	21	0.388889	33	0.611111	54	0.222222	54		RN2-GAL4/ UAS-SERTdn	2015-07-21	1	0.0217391	18	0.391304	27	0.586957	46	0.2	45
RN2-GAL4	2015-07-21	3	0.0625	6	0.125	39	0.8125	48	0.733333	45			SERT3-GAL4	2015-07-21	8	0.16	8	0.16	34	0.68	50	0.619048	42			UAS-SERTdn	2015-07-21	0	0	7	0.142857	42	0.857143	49	0.714286	49		RN2-GAL4/ UAS-SERTdn	2015-07-21	2	0.0416667	6	0.125	40	0.833333	48	0.73913	46
RN2-GAL4	2015-07-21	8	0.163265	14	0.285714	27	0.55102	49	0.317073	41			SERT3-GAL4	2015-07-21	2	0.0416667	12	0.25	34	0.708333	48	0.478261	46			UAS-SERTdn	2015-07-21	2	0.04	30	0.6	18	0.36	50	-0.25	48		RN2-GAL4/ UAS-SERTdn	2015-07-21	3	0.0638298	26	0.553191	18	0.382979	47	-0.181818	44
RN2-GAL4	2015-07-21	8	0.16	12	0.24	30	0.6	50	0.428571	42			SERT3-GAL4	2015-07-21	4	0.08	7	0.14	39	0.78	50	0.695652	46			UAS-SERTdn	2015-07-21	0	0	15	0.306122	34	0.693878	49	0.387755	49		RN2-GAL4/ UAS-SERTdn	2015-07-21	0	0	20	0.416667	28	0.583333	48	0.166667	48
RN2-GAL4	2015-07-21	3	0.06	10	0.2	37	0.74	50	0.574468	47			SERT3-GAL4	2015-07-21	4	0.0816327	8	0.163265	37	0.755102	49	0.644444	45			UAS-SERTdn	2015-07-21	0	0	37	0.755102	12	0.244898	49	-0.510204	49		RN2-GAL4/ UAS-SERTdn	2015-07-21	1	0.0204082	35	0.714286	13	0.265306	49	-0.458333	48
RN2-GAL4	2015-07-21	3	0.0625	15	0.3125	30	0.625	48	0.333333	45			SERT3-GAL4	2015-07-21	7	0.132075	24	0.45283	22	0.415094	53	-0.0434783	46			UAS-SERTdn	2015-07-21	0	0	15	0.3	35	0.7	50	0.4	50		RN2-GAL4/ UAS-SERTdn	2015-07-21	5	0.104167	19	0.395833	24	0.5	48	0.116279	43
RN2-GAL4	2015-07-23	2	0.0416667	26	0.541667	20	0.416667	48	-0.130435	46			SERT3-GAL4	2015-07-23	0	0	6	0.125	42	0.875	48	0.75	48			UAS-SERTdn	2015-07-21	1	0.0188679	35	0.660377	17	0.320755	53	-0.346154	52		RN2-GAL4/ UAS-SERTdn	2015-07-21	2	0.0416667	16	0.333333	30	0.625	48	0.304348	46
RN2-GAL4	2015-07-23	0	0	5	0.104167	43	0.895833	48	0.791667	48			SERT3-GAL4	2015-07-23	1	0.0212766	20	0.425532	26	0.553191	47	0.130435	46			UAS-SERTdn	2015-07-23	1	0.0208333	16	0.333333	31	0.645833	48	0.319149	47		RN2-GAL4/ UAS-SERTdn	2015-07-23	0	0	4	0.0816327	45	0.918367	49	0.836735	49
RN2-GAL4	2015-07-23	2	0.0425532	14	0.297872	31	0.659574	47	0.377778	45			SERT3-GAL4	2015-07-23	3	0.0612245	30	0.612245	16	0.326531	49	-0.304348	46			UAS-SERTdn	2015-07-23	1	0.02	34	0.68	15	0.3	50	-0.387755	49		RN2-GAL4/ UAS-SERTdn	2015-07-23	2	0.0408163	24	0.489796	23	0.469388	49	-0.0212766	47
RN2-GAL4	2015-07-23	3	0.0638298	6	0.12766	38	0.808511	47	0.727273	44			SERT3-GAL4	2015-07-23	2	0.0392157	15	0.294118	34	0.666667	51	0.387755	49			UAS-SERTdn	2015-07-23	1	0.02	21	0.42	28	0.56	50	0.142857	49		RN2-GAL4/ UAS-SERTdn	2015-07-23	1	0.0208333	10	0.208333	37	0.770833	48	0.574468	47
RN2-GAL4	2015-07-23	0	0	13	0.265306	36	0.734694	49	0.469388	49			SERT3-GAL4	2015-07-23	3	0.0612245	6	0.122449	40	0.816327	49	0.73913	46			UAS-SERTdn	2015-07-23	0	0	9	0.183673	40	0.816327	49	0.632653	49		RN2-GAL4/ UAS-SERTdn	2015-07-23	6	0.115385	16	0.307692	30	0.576923	52	0.304348	46
RN2-GAL4	2015-07-23	2	0.0425532	10	0.212766	35	0.744681	47	0.555556	45			SERT3-GAL4	2015-07-23	3	0.0625	2	0.0416667	43	0.895833	48	0.911111	45			UAS-SERTdn	2015-07-23	0	0	20	0.377358	33	0.622642	53	0.245283	53		RN2-GAL4/ UAS-SERTdn	2015-07-23	3	0.0666667	24	0.533333	18	0.4	45	-0.142857	42
RN2-GAL4	2015-07-24	1	0.0204082	23	0.469388	25	0.510204	49	0.0416667	48			SERT3-GAL4	2015-07-24	4	0.0851064	31	0.659574	12	0.255319	47	-0.44186	43			UAS-SERTdn	2015-07-23	1	0.0212766	32	0.680851	14	0.297872	47	-0.391304	46		RN2-GAL4/ UAS-SERTdn	2015-07-23	4	0.0701754	19	0.333333	34	0.596491	57	0.283019	53
RN2-GAL4	2015-07-24	6	0.133333	17	0.377778	22	0.488889	45	0.128205	39			SERT3-GAL4	2015-07-24	8	0.163265	6	0.122449	35	0.714286	49	0.707317	41			UAS-SERTdn	2015-07-24	0	0	2	0.0416667	46	0.958333	48	0.916667	48		RN2-GAL4/ UAS-SERTdn	2015-07-24	2	0.04	29	0.58	19	0.38	50	-0.208333	48
RN2-GAL4	2015-07-24	4	0.0833333	6	0.125	38	0.791667	48	0.727273	44			SERT3-GAL4	2015-07-24	7	0.166667	11	0.261905	24	0.571429	42	0.371429	35			UAS-SERTdn	2015-07-24	5	0.106383	9	0.191489	33	0.702128	47	0.571429	42		RN2-GAL4/ UAS-SERTdn	2015-07-24	4	0.097561	17	0.414634	20	0.487805	41	0.0810811	37
RN2-GAL4	2015-07-24	3	0.0625	23	0.479167	22	0.458333	48	-0.0222222	45			SERT3-GAL4	2015-07-24	2	0.0392157	39	0.764706	10	0.196078	51	-0.591837	49			UAS-SERTdn	2015-07-24	3	0.0652174	28	0.608696	15	0.326087	46	-0.302326	43		RN2-GAL4/ UAS-SERTdn	2015-07-24	0	0	13	0.295455	31	0.704545	44	0.409091	44
RN2-GAL4	2015-07-24	2	0.0416667	17	0.354167	29	0.604167	48	0.26087	46			SERT3-GAL4	2015-07-24	3	0.0638298	13	0.276596	31	0.659574	47	0.409091	44			UAS-SERTdn	2015-07-24	0	0	14	0.333333	28	0.666667	42	0.333333	42		RN2-GAL4/ UAS-SERTdn	2015-07-24	1	0.0196078	20	0.392157	30	0.588235	51	0.2	50
RN2-GAL4	2015-07-24	6	0.139535	33	0.767442	4	0.0930233	43	-0.783784	37			SERT3-GAL4	2015-07-24	2	0.0350877	34	0.596491	21	0.368421	57	-0.236364	55			UAS-SERTdn	2015-07-24	1	0.0217391	30	0.652174	15	0.326087	46	-0.333333	45		RN2-GAL4/ UAS-SERTdn	2015-07-24	1	0.0222222	3	0.0666667	41	0.911111	45	0.863636	44
RN2-GAL4	2015-07-27	3	0.0652174	5	0.108696	38	0.826087	46	0.767442	43			SERT3-GAL4	2015-07-27	2	0.0408163	17	0.346939	30	0.612245	49	0.276596	47			UAS-SERTdn	2015-07-24	0	0	9	0.1875	39	0.8125	48	0.625	48		RN2-GAL4/ UAS-SERTdn	2015-07-24	4	0.0833333	25	0.520833	19	0.395833	48	-0.136364	44
RN2-GAL4	2015-07-27	1	0.0208333	26	0.541667	21	0.4375	48	-0.106383	47			SERT3-GAL4	2015-07-27	0	0	12	0.255319	35	0.744681	47	0.489362	47			UAS-SERTdn	2015-07-27	2	0.0425532	11	0.234043	34	0.723404	47	0.511111	45		RN2-GAL4/ UAS-SERTdn	2015-07-27	1	0.0217391	25	0.543478	20	0.434783	46	-0.111111	45
RN2-GAL4	2015-07-27	1	0.0222222	33	0.733333	11	0.244444	45	-0.5	44			SERT3-GAL4	2015-07-27	5	0.111111	7	0.155556	33	0.733333	45	0.65	40			UAS-SERTdn	2015-07-27	0	0	5	0.108696	41	0.891304	46	0.782609	46		RN2-GAL4/ UAS-SERTdn	2015-07-27	1	0.0243902	9	0.219512	31	0.756098	41	0.55	40
RN2-GAL4	2015-07-27	0	0	7	0.145833	41	0.854167	48	0.708333	48			SERT3-GAL4	2015-07-27	1	0.0204082	32	0.653061	16	0.326531	49	-0.333333	48			UAS-SERTdn	2015-07-27	0	0	31	0.688889	14	0.311111	45	-0.377778	45		RN2-GAL4/ UAS-SERTdn	2015-07-27	2	0.0444444	13	0.288889	30	0.666667	45	0.395349	43
RN2-GAL4	2015-07-27	5	0.108696	24	0.521739	17	0.369565	46	-0.170732	41			SERT3-GAL4	2015-07-27	3	0.0652174	8	0.173913	35	0.76087	46	0.627907	43			UAS-SERTdn	2015-07-27	0	0	9	0.195652	37	0.804348	46	0.608696	46		RN2-GAL4/ UAS-SERTdn	2015-07-27	0	0	18	0.409091	26	0.590909	44	0.181818	44
RN2-GAL4	2015-07-28	2	0.0408163	11	0.22449	36	0.734694	49	0.531915	47			SERT3-GAL4	2015-07-28	2	0.0392157	33	0.647059	16	0.313725	51	-0.346939	49			UAS-SERTdn	2015-07-27	1	0.0208333	27	0.5625	20	0.416667	48	-0.148936	47		RN2-GAL4/ UAS-SERTdn	2015-07-27	1	0.0212766	40	0.851064	6	0.12766	47	-0.73913	46
RN2-GAL4	2015-07-28	5	0.104167	32	0.666667	11	0.229167	48	-0.488372	43			SERT3-GAL4	2015-07-28	2	0.0416667	30	0.625	16	0.333333	48	-0.304348	46			UAS-SERTdn	2015-07-28	1	0.0212766	9	0.191489	37	0.787234	47	0.608696	46		RN2-GAL4/ UAS-SERTdn	2015-07-28	2	0.0425532	6	0.12766	39	0.829787	47	0.733333	45
RN2-GAL4	2015-07-28	4	0.08	32	0.64	14	0.28	50	-0.391304	46			SERT3-GAL4	2015-07-28	5	0.104167	13	0.270833	30	0.625	48	0.395349	43			UAS-SERTdn	2015-07-28	5	0.111111	26	0.577778	14	0.311111	45	-0.3	40		RN2-GAL4/ UAS-SERTdn	2015-07-28	4	0.0833333	24	0.5	20	0.416667	48	-0.0909091	44
RN2-GAL4	2015-07-28	5	0.113636	5	0.113636	34	0.772727	44	0.74359	39			SERT3-GAL4	2015-07-28	4	0.0909091	10	0.227273	30	0.681818	44	0.5	40			UAS-SERTdn	2015-07-28	2	0.0465116	18	0.418605	23	0.534884	43	0.121951	41		RN2-GAL4/ UAS-SERTdn	2015-07-28	0	0	15	0.306122	34	0.693878	49	0.387755	49
RN2-GAL4	2015-07-28	8	0.170213	18	0.382979	21	0.446809	47	0.0769231	39			SERT3-GAL4	2015-07-28	5	0.111111	28	0.622222	12	0.266667	45	-0.4	40			UAS-SERTdn	2015-07-28	1	0.0212766	22	0.468085	24	0.510638	47	0.0434783	46		RN2-GAL4/ UAS-SERTdn	2015-07-28	3	0.0638298	14	0.297872	30	0.638298	47	0.363636	44
RN2-GAL4	2015-07-28	2	0.0454545	12	0.272727	30	0.681818	44	0.428571	42			SERT3-GAL4	2015-07-28	4	0.08	22	0.44	24	0.48	50	0.0434783	46			UAS-SERTdn	2015-07-28	4	0.08	12	0.24	34	0.68	50	0.478261	46		RN2-GAL4/ UAS-SERTdn	2015-07-28	3	0.075	16	0.4	21	0.525	40	0.135135	37
RN2-GAL4					#DIV/0!		#DIV/0!	0		0																UAS-SERTdn	2015-07-28	3	0.0652174	17	0.369565	26	0.565217	46	0.209302	43		RN2-GAL4/ UAS-SERTdn	2015-07-28	2	0.0434783	4	0.0869565	40	0.869565	46	0.818182	44
RN2-GAL4					#DIV/0!		#DIV/0!	0		0																												RN2-GAL4/ UAS-SERTdn			#DIV/0!		#DIV/0!		#DIV/0!	0		0
RN2-GAL4					#DIV/0!		#DIV/0!	0		0																												RN2-GAL4/ UAS-SERTdn			#DIV/0!		#DIV/0!		#DIV/0!	0		0
Genotype	Average	STDEV	Sterror	Number	Comare with zero
RN2-GAL4	0.271724	0.445493	0.082726	29		T-Test	RN2/W1118	UAS-SERTDN-GFP/ W1118	SERT3/W1118	RN2-E/UAS-SERTDN-GFP	SERT3/UAS-SERTdn	Compare with 0
						RN2/W1118		0.442711		0.667466				Genotype	Average	Sterror	Number
SERT3-GAL4	0.261769	0.453	0.08412	29		UAS-SERTDN-GFP/ W1118			0.61248	0.711728	0.809604			RN2-GAL4	0.271724	0.082726	29
						SERT3/W1118					0.471027			UAS-SERTdn	0.184232	0.077389	30
UAS-SERTdn	0.184232	0.423877	0.077389	30		RN2-E/UAS-SERTDN-GFP								RN2-GAL4/ UAS-SERTdn	0.218463	0.0706614	30
						SERT3/UAS-SERTdn
RN2-GAL4/ UAS-SERTdn	0.218463	0.387028	0.0706614	30		One way ANOVA with Tukey HSD	RN2/W1118	UAS-SERTDN-GFP/ W1118	SERT3/W1118	RN2-E/UAS-SERTDN-GFP	SERT3/UAS-SERTdn			SERT3-GAL4	0.261769	0.08412	29
						RN2/W1118								UAS-SERTdn	0.184232	0.077389	30
SERT3-GAL4/ UAS-SERTdn	0.179059	0.404984	0.0765348	28		UAS-SERTDN-GFP/ W1118								SERT3-GAL4/ UAS-SERTdn	0.179059	0.0765348	28
						SERT3/W1118
	0.00025% Ethyl acetate dissolved in water with little Tween-20, and then dissolved in the Juice										Compare	Juice
Genotype 1	Date	# out	%out	Juice	% Juice	0,00025% Ethy acetate	0,00025% Ethy acetate	Total	Index	total - #out			Genotype 1	Date	# out	%out	Juice	% Juice	0,00025% Ethy acetate	0,00025% Ethy acetate	Total	Index	total - #out			Genotype 1	Date	# out	%out	Juice	% Juice	0,00025% Ethy acetate	0,00025% Ethy acetate	Total	Index	total - #out		Genotype 1	Date	# out	%out	Juice	% Juice	0,00025% Ethy acetate	0,00025% Ethy acetate	Total	Index	total - #out
RN2-GAL4	2015-07-29	0	0	35	0.729167	13	0.270833	48	-0.458333	48			SERT3-GAL4	2015-07-29	1	0.0285714	20	0.571429	14	0.4	35	-0.176471	34			UAS-SERTdn	2015-07-29	3	0.0652174	31	0.673913	12	0.26087	46	-0.44186	43		RN2-GAL4/ UAS-SERTdn	2015-07-29	3	0.0638298	34	0.723404	10	0.212766	47	-0.545455	44
RN2-GAL4	2015-07-29	6	0.12766	17	0.361702	24	0.510638	47	0.170732	41			SERT3-GAL4	2015-07-29	0	0	30	0.666667	15	0.333333	45	-0.333333	45			UAS-SERTdn	2015-07-29	1	0.02	29	0.58	20	0.4	50	-0.183673	49		RN2-GAL4/ UAS-SERTdn	2015-07-29	1	0.0196078	12	0.235294	38	0.745098	51	0.52	50
RN2-GAL4	2015-07-29	4	0.0869565	33	0.717391	9	0.195652	46	-0.571429	42			SERT3-GAL4	2015-07-30	1	0.0204082	13	0.265306	35	0.714286	49	0.458333	48			UAS-SERTdn	2015-07-29	2	0.0425532	35	0.744681	10	0.212766	47	-0.555556	45		RN2-GAL4/ UAS-SERTdn	2015-07-29	7	0.152174	32	0.695652	7	0.152174	46	-0.641026	39
RN2-GAL4	2015-07-30	3	0.0638298	7	0.148936	37	0.787234	47	0.681818	44			SERT3-GAL4	2015-07-30	7	0.152174	10	0.217391	29	0.630435	46	0.487179	39			UAS-SERTdn	2015-07-30	0	0	17	0.346939	32	0.653061	49	0.306122	49		RN2-GAL4/ UAS-SERTdn	2015-07-29	0	0	31	0.632653	18	0.367347	49	-0.265306	49
RN2-GAL4	2015-07-30	5	0.119048	17	0.404762	20	0.47619	42	0.0810811	37			SERT3-GAL4	2015-07-30	5	0.104167	27	0.5625	16	0.333333	48	-0.255814	43			UAS-SERTdn	2015-07-30	3	0.06	17	0.34	30	0.6	50	0.276596	47		RN2-GAL4/ UAS-SERTdn	2015-07-30	2	0.0416667	16	0.333333	30	0.625	48	0.304348	46
RN2-GAL4	2015-07-30	5	0.1	30	0.6	15	0.3	50	-0.333333	45			SERT3-GAL4	2015-07-30	3	0.0612245	6	0.122449	40	0.816327	49	0.73913	46			UAS-SERTdn	2015-07-30	0	0	25	0.510204	24	0.489796	49	-0.0204082	49		RN2-GAL4/ UAS-SERTdn	2015-07-30	3	0.0625	17	0.354167	28	0.583333	48	0.244444	45
RN2-GAL4	2015-07-30	6	0.122449	14	0.285714	29	0.591837	49	0.348837	43			SERT3-GAL4	2015-07-30	3	0.0588235	29	0.568627	19	0.372549	51	-0.208333	48			UAS-SERTdn	2015-07-30	1	0.0188679	12	0.226415	40	0.754717	53	0.538462	52		RN2-GAL4/ UAS-SERTdn	2015-07-30	5	0.1	33	0.66	12	0.24	50	-0.466667	45
RN2-GAL4	2015-07-30	2	0.04	17	0.34	31	0.62	50	0.291667	48			SERT3-GAL4	2015-07-31	2	0.0434783	10	0.217391	34	0.73913	46	0.545455	44			UAS-SERTdn	2015-07-30	0	0	26	0.52	24	0.48	50	-0.04	50		RN2-GAL4/ UAS-SERTdn	2015-07-30	8	0.173913	14	0.304348	24	0.521739	46	0.263158	38
RN2-GAL4	2015-07-31	5	0.104167	20	0.416667	23	0.479167	48	0.0697674	43			SERT3-GAL4	2015-07-31	0	0	11	0.25	33	0.75	44	0.5	44			UAS-SERTdn	2015-07-31	0	0	37	0.770833	11	0.229167	48	-0.541667	48		RN2-GAL4/ UAS-SERTdn	2015-07-30	7	0.152174	30	0.652174	9	0.195652	46	-0.538462	39
RN2-GAL4	2015-07-31	6	0.12766	8	0.170213	33	0.702128	47	0.609756	41			SERT3-GAL4	2015-07-31	3	0.0638298	30	0.638298	14	0.297872	47	-0.363636	44			UAS-SERTdn	2015-07-31	2	0.0416667	30	0.625	16	0.333333	48	-0.304348	46		RN2-GAL4/ UAS-SERTdn	2015-07-31	1	0.02	13	0.26	36	0.72	50	0.469388	49
RN2-GAL4	2015-07-31	5	0.102041	23	0.469388	21	0.428571	49	-0.0454545	44			SERT3-GAL4	2015-07-31	6	0.125	26	0.541667	16	0.333333	48	-0.238095	42			UAS-SERTdn	2015-07-31	3	0.0555556	15	0.277778	36	0.666667	54	0.411765	51		RN2-GAL4/ UAS-SERTdn	2015-07-31	1	0.0204082	8	0.163265	40	0.816327	49	0.666667	48
RN2-GAL4	2015-07-31	8	0.190476	14	0.333333	20	0.47619	42	0.176471	34			SERT3-GAL4	2015-07-31	4	0.0833333	20	0.416667	24	0.5	48	0.0909091	44			UAS-SERTdn	2015-07-31	1	0.0217391	33	0.717391	12	0.26087	46	-0.466667	45		RN2-GAL4/ UAS-SERTdn	2015-07-31	6	0.15	24	0.6	10	0.25	40	-0.411765	34
RN2-GAL4	2015-07-31	2	0.0408163	16	0.326531	31	0.632653	49	0.319149	47			SERT3-GAL4	2015-08-03	6	0.125	11	0.229167	31	0.645833	48	0.47619	42			UAS-SERTdn	2015-07-31	2	0.0416667	13	0.270833	33	0.6875	48	0.434783	46		RN2-GAL4/ UAS-SERTdn	2015-07-31	1	0.0212766	33	0.702128	13	0.276596	47	-0.434783	46
RN2-GAL4	2015-08-03	3	0.0697674	7	0.162791	33	0.767442	43	0.65	40			SERT3-GAL4	2015-08-03	6	0.111111	36	0.666667	12	0.222222	54	-0.5	48			UAS-SERTdn	2015-08-03	5	0.116279	11	0.255814	27	0.627907	43	0.421053	38		RN2-GAL4/ UAS-SERTdn	2015-07-31	2	0.0434783	28	0.608696	16	0.347826	46	-0.272727	44
RN2-GAL4	2015-08-03	3	0.06	32	0.64	15	0.3	50	-0.361702	47			SERT3-GAL4	2015-08-03	1	0.0208333	33	0.6875	14	0.291667	48	-0.404255	47			UAS-SERTdn	2015-08-03	2	0.04	22	0.44	26	0.52	50	0.0833333	48		RN2-GAL4/ UAS-SERTdn	2015-08-03	0	0	18	0.367347	31	0.632653	49	0.265306	49
RN2-GAL4	2015-08-03	2	0.0434783	20	0.434783	24	0.521739	46	0.0909091	44			SERT3-GAL4	2015-08-03	5	0.113636	15	0.340909	24	0.545455	44	0.230769	39			UAS-SERTdn	2015-08-03	2	0.0434783	12	0.26087	32	0.695652	46	0.454545	44		RN2-GAL4/ UAS-SERTdn	2015-08-03	3	0.0625	25	0.520833	20	0.416667	48	-0.111111	45
RN2-GAL4	2015-08-03	3	0.0769231	13	0.333333	23	0.589744	39	0.277778	36			SERT3-GAL4			#DIV/0!		#DIV/0!		#DIV/0!						UAS-SERTdn	2015-08-03	5	0.104167	9	0.1875	34	0.708333	48	0.581395	43		RN2-GAL4/ UAS-SERTdn	2015-08-03	1	0.02	9	0.18	40	0.8	50	0.632653	49
RN2-GAL4			#DIV/0!		#DIV/0!		#DIV/0!	0		0			SERT3-GAL4			#DIV/0!		#DIV/0!		#DIV/0!						UAS-SERTdn			#DIV/0!		#DIV/0!		#DIV/0!					RN2-GAL4/ UAS-SERTdn	2015-08-03	1	0.0204082	38	0.77551	10	0.204082	49	-0.583333	48
RN2-GAL4			#DIV/0!		#DIV/0!		#DIV/0!	0		0			SERT3-GAL4			#DIV/0!		#DIV/0!		#DIV/0!						UAS-SERTdn			#DIV/0!		#DIV/0!		#DIV/0!					RN2-GAL4/ UAS-SERTdn	2015-08-03	2	0.0425532	21	0.446809	24	0.510638	47	0.0666667	45
RN2-GAL4			#DIV/0!		#DIV/0!		#DIV/0!	0		0			SERT3-GAL4			#DIV/0!		#DIV/0!		#DIV/0!						UAS-SERTdn			#DIV/0!		#DIV/0!		#DIV/0!					RN2-GAL4/ UAS-SERTdn			#DIV/0!		#DIV/0!		#DIV/0!
RN2-GAL4			#DIV/0!		#DIV/0!		#DIV/0!	0		0			SERT3-GAL4			#DIV/0!		#DIV/0!		#DIV/0!						UAS-SERTdn			#DIV/0!		#DIV/0!		#DIV/0!					RN2-GAL4/ UAS-SERTdn			#DIV/0!		#DIV/0!		#DIV/0!
RN2-GAL4			#DIV/0!		#DIV/0!		#DIV/0!	0		0			SERT3-GAL4			#DIV/0!		#DIV/0!		#DIV/0!						UAS-SERTdn			#DIV/0!		#DIV/0!		#DIV/0!					RN2-GAL4/ UAS-SERTdn			#DIV/0!		#DIV/0!		#DIV/0!
RN2-GAL4			#DIV/0!		#DIV/0!		#DIV/0!	0		0			SERT3-GAL4			#DIV/0!		#DIV/0!		#DIV/0!						UAS-SERTdn			#DIV/0!		#DIV/0!		#DIV/0!					RN2-GAL4/ UAS-SERTdn			#DIV/0!		#DIV/0!		#DIV/0!
RN2-GAL4			#DIV/0!		#DIV/0!		#DIV/0!	0		0			SERT3-GAL4			#DIV/0!		#DIV/0!		#DIV/0!						UAS-SERTdn			#DIV/0!		#DIV/0!		#DIV/0!					RN2-GAL4/ UAS-SERTdn			#DIV/0!		#DIV/0!		#DIV/0!
RN2-GAL4			#DIV/0!		#DIV/0!		#DIV/0!	0		0			SERT3-GAL4			#DIV/0!		#DIV/0!		#DIV/0!						UAS-SERTdn			#DIV/0!		#DIV/0!		#DIV/0!					RN2-GAL4/ UAS-SERTdn			#DIV/0!		#DIV/0!		#DIV/0!
RN2-GAL4			#DIV/0!		#DIV/0!		#DIV/0!	0		0			SERT3-GAL4			#DIV/0!		#DIV/0!		#DIV/0!						UAS-SERTdn			#DIV/0!		#DIV/0!		#DIV/0!					RN2-GAL4/ UAS-SERTdn			#DIV/0!		#DIV/0!		#DIV/0!
RN2-GAL4			#DIV/0!		#DIV/0!		#DIV/0!	0		0			SERT3-GAL4			#DIV/0!		#DIV/0!		#DIV/0!						UAS-SERTdn			#DIV/0!		#DIV/0!		#DIV/0!					RN2-GAL4/ UAS-SERTdn			#DIV/0!		#DIV/0!		#DIV/0!
RN2-GAL4			#DIV/0!		#DIV/0!		#DIV/0!	0		0			SERT3-GAL4			#DIV/0!		#DIV/0!		#DIV/0!						UAS-SERTdn			#DIV/0!		#DIV/0!		#DIV/0!					RN2-GAL4/ UAS-SERTdn			#DIV/0!		#DIV/0!		#DIV/0!
RN2-GAL4			#DIV/0!		#DIV/0!		#DIV/0!	0		0			SERT3-GAL4			#DIV/0!		#DIV/0!		#DIV/0!						UAS-SERTdn			#DIV/0!		#DIV/0!		#DIV/0!					RN2-GAL4/ UAS-SERTdn			#DIV/0!		#DIV/0!		#DIV/0!
RN2-GAL4			#DIV/0!		#DIV/0!		#DIV/0!	0		0																UAS-SERTdn			#DIV/0!		#DIV/0!		#DIV/0!					RN2-GAL4/ UAS-SERTdn			#DIV/0!		#DIV/0!		#DIV/0!
RN2-GAL4			#DIV/0!		#DIV/0!		#DIV/0!	0		0																												RN2-GAL4/ UAS-SERTdn			#DIV/0!		#DIV/0!		#DIV/0!
RN2-GAL4			#DIV/0!		#DIV/0!		#DIV/0!	0		0																												RN2-GAL4/ UAS-SERTdn			#DIV/0!		#DIV/0!		#DIV/0!
Genotype	Average	STDEV	Sterror	Number	Comare with zero
RN2-GAL4	0.117513	0.376729	0.0913703	17		T-Test	RN2/W1118	UAS-SERTDN-GFP/ W1118	SERT3/W1118	RN2-E/UAS-SERTDN-GFP	SERT3/UAS-SERTdn	Compare with 0
						RN2/W1118		0.650694		0.254767				Genotype	Average	Sterror	Number
SERT3-GAL4	0.0655018	0.417478	0.104369	16		UAS-SERTDN-GFP/ W1118			0.948191	0.490477	0.593811			RN2-GAL4	0.117513	0.0913703	17
						SERT3/W1118					0.653594			UAS-SERTdn	0.0561103	0.0984723	17
UAS-SERTdn	0.0561103	0.406012	0.0984723	17		RN2-E/UAS-SERTDN-GFP								RN2-GAL4/ UAS-SERTdn	-0.0441054	0.103549	19
						SERT3/UAS-SERTdn
RN2-GAL4/ UAS-SERTdn	-0.0441054	0.451359	0.103549	19		One way ANOVA with Tukey HSD	RN2/W1118	UAS-SERTDN-GFP/ W1118	SERT3/W1118	RN2-E/UAS-SERTDN-GFP	SERT3/UAS-SERTdn			SERT3-GAL4	0.0655018	0.104369	16
						RN2/W1118								UAS-SERTdn	0.0561103	0.0984723	17
SERT3-GAL4/ UAS-SERTdn	0.126075	0.362327	0.0854014	18		UAS-SERTDN-GFP/ W1118								SERT3-GAL4/ UAS-SERTdn	0.126075	0.0854014	18
						SERT3/W1118
[truncated: 10 more columns]

## Sheet: Data analysis EtOAc 1C and 1F
			EtOAc
	CSD	Genetypes	Concentration
			2.5e-06	2.5e-05	0.00025	0.0025
	Average	RN2-GAL4	0.117513	0.271724	0.0865326	-0.180148
		UAS-SERTdn	0.0561103	0.184232	0.0828462	-0.214769
		RN2-GAL4/ UAS-SERTdn	-0.0441054	0.218463	0.386403	-0.396925
	Sterror	RN2-GAL4	0.0913703	0.082726	0.0806157	0.0711339
		UAS-SERTdn	0.0984723	0.077389	0.0858933	0.0698124
		RN2-GAL4/ UAS-SERTdn	0.103549	0.0706614	0.0690424	0.0538897
	Number	RN2-GAL4	17	29	29	28
		UAS-SERTdn	17	30	28	29
		RN2-GAL4/ UAS-SERTdn	19	30	32	28
	SERT3 (IP and LP1)	Genetypes	Concentration
			2.5e-06	2.5e-05	0.00025	0.0025
	Average	SERT3-GAL4	0.0655018	0.261769	0.117017	-0.188245
		UAS-SERTdn	0.0561103	0.184232	0.0828462	-0.214769
		SERT3-GAL4/ UAS-SERTdn	0.126075	0.179059	-0.0296466	-0.177164
	Sterror	SERT3-GAL4	0.104369	0.08412	0.088809	0.0784446
		UAS-SERTdn	0.0984723	0.077389	0.0858933	0.0698124
		SERT3-GAL4/ UAS-SERTdn	0.0854014	0.0765348	0.0760386	0.07665
	Number	SERT3-GAL4	16	29	27	29
		UAS-SERTdn	17	30	28	29
		SERT3-GAL4/ UAS-SERTdn	18	28	29	28

## Sheet: AA Fig 1H
				0,0125%AA (Acetic acid) with Juice compared with Juice
Genotype 1	Date	# out	%out	Juice	% Juice	0,0125% Acetic acid	% Acetic acid	Total	Index	total - #out			Genotype 1	Date	# out	%out	Juice	% Juice	0,0125% Acetic acid	0,0125% Acetic acid	Total	Index	total - #out		Genotype 1	Date	# out	%out	Juice	% Juice	0,0125% Acetic acid	% Acetic acid	Total	Index	total - #out
SERT3;RN2-GAL4	2015-09-15	3	0.0652174	17	0.369565	26	0.565217	46	0.209302	43			UAS-SERTdn	2015-09-15	1	0.0227273	14	0.318182	29	0.659091	44	0.348837	43		SERT3;RN2-GAL4/ UAS-SERTdn	2015-09-15	6	0.139535	5	0.116279	32	0.744186	43	0.72973	37
SERT3;RN2-GAL4	2015-09-15	4	0.0869565	27	0.586957	15	0.326087	46	-0.285714	42			UAS-SERTdn	2015-09-15	0	0	5	0.138889	31	0.861111	36	0.722222	36		SERT3;RN2-GAL4/ UAS-SERTdn	2015-09-15	6	0.130435	8	0.173913	32	0.695652	46	0.6	40
SERT3;RN2-GAL4	2015-09-15	6	0.117647	8	0.156863	37	0.72549	51	0.644444	45			UAS-SERTdn	2015-09-15	0	0	30	0.652174	16	0.347826	46	-0.304348	46		SERT3;RN2-GAL4/ UAS-SERTdn	2015-09-15	3	0.0697674	12	0.27907	28	0.651163	43	0.4	40
SERT3;RN2-GAL4	2015-09-15	6	0.130435	17	0.369565	23	0.5	46	0.15	40			UAS-SERTdn	2015-09-15	1	0.025641	21	0.538462	17	0.435897	39	-0.105263	38		SERT3;RN2-GAL4/ UAS-SERTdn	2015-09-15	7	0.145833	1	0.0208333	40	0.833333	48	0.95122	41
SERT3;RN2-GAL4	2015-09-15	1	0.0204082	14	0.285714	34	0.693878	49	0.416667	48			UAS-SERTdn	2015-09-15	1	0.027027	12	0.324324	24	0.648649	37	0.333333	36		SERT3;RN2-GAL4/ UAS-SERTdn	2015-09-15	3	0.0652174	10	0.217391	33	0.717391	46	0.534884	43
SERT3;RN2-GAL4	2015-09-15	2	0.0416667	34	0.708333	12	0.25	48	-0.478261	46			UAS-SERTdn	2015-09-15	4	0.0888889	17	0.377778	24	0.533333	45	0.170732	41		SERT3;RN2-GAL4/ UAS-SERTdn	2015-09-15	8	0.170213	13	0.276596	26	0.553191	47	0.333333	39
SERT3;RN2-GAL4	2015-09-15	5	0.102041	8	0.163265	36	0.734694	49	0.636364	44			UAS-SERTdn	2015-09-17	2	0.0425532	7	0.148936	38	0.808511	47	0.688889	45		SERT3;RN2-GAL4/ UAS-SERTdn	2015-09-17	0	0	6	0.12766	41	0.87234	47	0.744681	47
SERT3;RN2-GAL4	2015-09-15	1	0.0204082	8	0.163265	40	0.816327	49	0.666667	48			UAS-SERTdn	2015-09-17	5	0.116279	24	0.55814	14	0.325581	43	-0.263158	38		SERT3;RN2-GAL4/ UAS-SERTdn	2015-09-17	1	0.0217391	2	0.0434783	43	0.934783	46	0.911111	45
SERT3;RN2-GAL4	2015-09-17	0	0	10	0.217391	36	0.782609	46	0.565217	46			UAS-SERTdn	2015-09-17	1	0.0217391	21	0.456522	24	0.521739	46	0.0666667	45		SERT3;RN2-GAL4/ UAS-SERTdn	2015-09-17	2	0.0434783	28	0.608696	16	0.347826	46	-0.272727	44
SERT3;RN2-GAL4	2015-09-17	1	0.0204082	32	0.653061	16	0.326531	49	-0.333333	48			UAS-SERTdn	2015-09-17	2	0.0425532	7	0.148936	38	0.808511	47	0.688889	45		SERT3;RN2-GAL4/ UAS-SERTdn	2015-09-17	5	0.108696	10	0.217391	31	0.673913	46	0.512195	41
SERT3;RN2-GAL4	2015-09-17	2	0.0416667	11	0.229167	35	0.729167	48	0.521739	46			UAS-SERTdn	2015-09-17	0	0	12	0.25	36	0.75	48	0.5	48		SERT3;RN2-GAL4/ UAS-SERTdn	2015-09-17	3	0.0681818	18	0.409091	23	0.522727	44	0.121951	41
SERT3;RN2-GAL4	2015-09-17	1	0.0212766	12	0.255319	34	0.723404	47	0.478261	46			UAS-SERTdn	2015-09-17	1	0.02	25	0.5	24	0.48	50	-0.0204082	49		SERT3;RN2-GAL4/ UAS-SERTdn	2015-09-17	1	0.0217391	9	0.195652	36	0.782609	46	0.6	45
SERT3;RN2-GAL4	2015-09-17	0	0	9	0.183673	40	0.816327	49	0.632653	49			UAS-SERTdn	2015-09-17	0	0	17	0.346939	32	0.653061	49	0.306122	49		SERT3;RN2-GAL4/ UAS-SERTdn	2015-09-17	2	0.047619	8	0.190476	32	0.761905	42	0.6	40
SERT3;RN2-GAL4	2015-09-17	1	0.0204082	21	0.428571	27	0.55102	49	0.125	48			UAS-SERTdn	2015-09-17	1	0.0208333	26	0.541667	21	0.4375	48	-0.106383	47		SERT3;RN2-GAL4/ UAS-SERTdn	2015-09-17	2	0.0434783	16	0.347826	28	0.608696	46	0.272727	44
SERT3;RN2-GAL4	2015-09-17	2	0.0416667	10	0.208333	36	0.75	48	0.565217	46			UAS-SERTdn	2015-09-17	1	0.0227273	10	0.227273	33	0.75	44	0.534884	43		SERT3;RN2-GAL4/ UAS-SERTdn	2015-09-17	1	0.0227273	6	0.136364	37	0.840909	44	0.72093	43
SERT3;RN2-GAL4	2015-09-17	0	0	7	0.145833	41	0.854167	48	0.708333	48			UAS-SERTdn	2015-09-17	0	0	23	0.479167	25	0.520833	48	0.0416667	48		SERT3;RN2-GAL4/ UAS-SERTdn	2015-09-18	1	0.0204082	11	0.22449	37	0.755102	49	0.541667	48
SERT3;RN2-GAL4	2015-09-17	1	0.0222222	20	0.444444	24	0.533333	45	0.0909091	44			UAS-SERTdn	2015-09-18	1	0.0208333	20	0.416667	27	0.5625	48	0.148936	47		SERT3;RN2-GAL4/ UAS-SERTdn	2015-09-18	0	0	5	0.119048	37	0.880952	42	0.761905	42
SERT3;RN2-GAL4	2015-09-17	2	0.04	22	0.44	26	0.52	50	0.0833333	48			UAS-SERTdn	2015-09-18	1	0.0232558	14	0.325581	28	0.651163	43	0.333333	42		SERT3;RN2-GAL4/ UAS-SERTdn	2015-09-18	0	0	27	0.55102	22	0.44898	49	-0.102041	49
SERT3;RN2-GAL4	2015-09-18	1	0.0222222	11	0.244444	33	0.733333	45	0.5	44			UAS-SERTdn	2015-09-18	2	0.0408163	26	0.530612	21	0.428571	49	-0.106383	47		SERT3;RN2-GAL4/ UAS-SERTdn	2015-09-18	1	0.0222222	11	0.244444	33	0.733333	45	0.5	44
SERT3;RN2-GAL4	2015-09-18	0	0	26	0.565217	20	0.434783	46	-0.130435	46			UAS-SERTdn	2015-09-18	3	0.0666667	8	0.177778	34	0.755556	45	0.619048	42		SERT3;RN2-GAL4/ UAS-SERTdn	2015-09-18	0	0	16	0.32	34	0.68	50	0.36	50
SERT3;RN2-GAL4	2015-09-18	2	0.0465116	30	0.697674	11	0.255814	43	-0.463415	41			UAS-SERTdn	2015-09-18	0	0	22	0.488889	23	0.511111	45	0.0222222	45		SERT3;RN2-GAL4/ UAS-SERTdn	2015-09-18	2	0.0425532	7	0.148936	38	0.808511	47	0.688889	45
SERT3;RN2-GAL4	2015-09-18	1	0.0204082	10	0.204082	38	0.77551	49	0.583333	48			UAS-SERTdn	2015-09-18	0	0	11	0.234043	36	0.765957	47	0.531915	47		SERT3;RN2-GAL4/ UAS-SERTdn	2015-09-18	0	0	6	0.12766	41	0.87234	47	0.744681	47
SERT3;RN2-GAL4	2015-09-18	0	0	17	0.34	33	0.66	50	0.32	50			UAS-SERTdn	2015-09-18	0	0	18	0.4	27	0.6	45	0.2	45		SERT3;RN2-GAL4/ UAS-SERTdn	2015-09-18	0	0	18	0.409091	26	0.590909	44	0.181818	44
SERT3;RN2-GAL4	2015-09-18	2	0.0425532	20	0.425532	25	0.531915	47	0.111111	45			UAS-SERTdn	2015-09-18	0	0	16	0.347826	30	0.652174	46	0.304348	46		SERT3;RN2-GAL4/ UAS-SERTdn	2015-09-18	1	0.0212766	10	0.212766	36	0.765957	47	0.565217	46
SERT3;RN2-GAL4	2015-09-18	0	0	12	0.285714	30	0.714286	42	0.428571	42			UAS-SERTdn	2015-09-18	1	0.0222222	14	0.311111	30	0.666667	45	0.363636	44		SERT3;RN2-GAL4/ UAS-SERTdn			#DIV/0!		#DIV/0!		#DIV/0!
SERT3;RN2-GAL4	2015-09-18	2	0.0416667	6	0.125	40	0.833333	48	0.73913	46			UAS-SERTdn			#DIV/0!		#DIV/0!		#DIV/0!					SERT3;RN2-GAL4/ UAS-SERTdn			#DIV/0!		#DIV/0!		#DIV/0!
SERT3;RN2-GAL4	2015-09-18	1	0.0196078	23	0.45098	27	0.529412	51	0.08	50			UAS-SERTdn			#DIV/0!		#DIV/0!		#DIV/0!					SERT3;RN2-GAL4/ UAS-SERTdn			#DIV/0!		#DIV/0!		#DIV/0!
SERT3;RN2-GAL4	2015-09-18	0	0	16	0.347826	30	0.652174	46	0.304348	46			UAS-SERTdn			#DIV/0!		#DIV/0!		#DIV/0!					SERT3;RN2-GAL4/ UAS-SERTdn			#DIV/0!		#DIV/0!		#DIV/0!
SERT3;RN2-GAL4	2015-09-18	1	0.0212766	14	0.297872	32	0.680851	47	0.391304	46			UAS-SERTdn			#DIV/0!		#DIV/0!		#DIV/0!					SERT3;RN2-GAL4/ UAS-SERTdn			#DIV/0!		#DIV/0!		#DIV/0!
SERT3;RN2-GAL4			#DIV/0!		#DIV/0!		#DIV/0!						UAS-SERTdn			#DIV/0!		#DIV/0!		#DIV/0!					SERT3;RN2-GAL4/ UAS-SERTdn			#DIV/0!		#DIV/0!		#DIV/0!
SERT3;RN2-GAL4			#DIV/0!		#DIV/0!		#DIV/0!						UAS-SERTdn			#DIV/0!		#DIV/0!		#DIV/0!					SERT3;RN2-GAL4/ UAS-SERTdn			#DIV/0!		#DIV/0!		#DIV/0!
SERT3;RN2-GAL4			#DIV/0!		#DIV/0!		#DIV/0!						UAS-SERTdn			#DIV/0!		#DIV/0!		#DIV/0!					SERT3;RN2-GAL4/ UAS-SERTdn			#DIV/0!		#DIV/0!		#DIV/0!
SERT3;RN2-GAL4			#DIV/0!		#DIV/0!		#DIV/0!						UAS-SERTdn			#DIV/0!		#DIV/0!		#DIV/0!					SERT3;RN2-GAL4/ UAS-SERTdn			#DIV/0!		#DIV/0!		#DIV/0!
SERT3;RN2-GAL4			#DIV/0!		#DIV/0!		#DIV/0!																		SERT3;RN2-GAL4/ UAS-SERTdn			#DIV/0!		#DIV/0!		#DIV/0!
																									SERT3;RN2-GAL4/ UAS-SERTdn			#DIV/0!		#DIV/0!		#DIV/0!
Genotype	Average	STDEV	Sterror	Number	compare with 0	Ttest	UAS-SERTdn	SERT3;RN2-GAL4/ UAS-SERTdn																	SERT3;RN2-GAL4/ UAS-SERTdn			#DIV/0!		#DIV/0!		#DIV/0!
SERT3;RN2-GAL4	0.284853	0.356803	0.0662567	29	˂0.001	RN2-GAL4	0.629175	0.0226203
UAS-SERTdn	0.240789	0.301386	0.0602772	25	˂0.001	UAS-SERTdn		0.0040207
SERT3;RN2-GAL4/ UAS-SERTdn	0.50009	0.298424	0.0609156	24	˂0.001
One Way ANOVA	SERT3;RN2-GAL4/ UAS-SERTdn	UAS-SERTdn	SERT3;RN2-GAL4
SERT3;RN2-GAL4/ UAS-SERTdn		0.0170573	0.0467663
UAS-SERTdn	0.0170573		0.871179
SERT3;RN2-GAL4	0.0467663	0.871179
				3%AA (Acetic acid) with Juice compared with Juice
Genotype 1	Date	# out	%out	Juice	% Juice	3% Acetic acid	% Acetic acid	Total	Index	total - #out			Genotype 1	Date	# out	%out	Juice	% Juice	3% Acetic acid	3% Acetic acid	Total	Index	total - #out		Genotype 1	Date	# out	%out	Juice	% Juice	3% Acetic acid	% Acetic acid	Total	Index	total - #out
SERT3;RN2-GAL4	2015-09-21	0	0	10	0.227273	34	0.772727	44	0.545455	44			UAS-SERTdn	2015-09-21	0	0	22	0.44898	27	0.55102	49	0.102041	49		SERT3;RN2-GAL4/ UAS-SERTdn	2015-09-21	0	0	10	0.212766	37	0.787234	47	0.574468	47
SERT3;RN2-GAL4	2015-09-21	2	0.0416667	10	0.208333	36	0.75	48	0.565217	46			UAS-SERTdn	2015-09-21	1	0.0204082	9	0.183673	39	0.795918	49	0.625	48		SERT3;RN2-GAL4/ UAS-SERTdn	2015-09-21	1	0.025641	22	0.564103	16	0.410256	39	-0.157895	38
SERT3;RN2-GAL4	2015-09-21	1	0.0217391	5	0.108696	40	0.869565	46	0.777778	45			UAS-SERTdn	2015-09-21	1	0.0212766	4	0.0851064	42	0.893617	47	0.826087	46		SERT3;RN2-GAL4/ UAS-SERTdn	2015-09-21	1	0.0217391	41	0.891304	4	0.0869565	46	-0.822222	45
SERT3;RN2-GAL4	2015-09-21	1	0.0238095	19	0.452381	22	0.52381	42	0.0731707	41			UAS-SERTdn	2015-09-21	3	0.0638298	25	0.531915	19	0.404255	47	-0.136364	44		SERT3;RN2-GAL4/ UAS-SERTdn	2015-09-21	1	0.0222222	37	0.822222	7	0.155556	45	-0.681818	44
SERT3;RN2-GAL4	2015-09-21	0	0	10	0.227273	34	0.772727	44	0.545455	44			UAS-SERTdn	2015-09-21	0	0	19	0.372549	32	0.627451	51	0.254902	51		SERT3;RN2-GAL4/ UAS-SERTdn	2015-09-21	0	0	16	0.363636	28	0.636364	44	0.272727	44
SERT3;RN2-GAL4	2015-09-21	1	0.0196078	17	0.333333	33	0.647059	51	0.32	50			UAS-SERTdn	2015-09-21	1	0.0196078	9	0.176471	41	0.803922	51	0.64	50		SERT3;RN2-GAL4/ UAS-SERTdn	2015-09-21	0	0	32	0.680851	15	0.319149	47	-0.361702	47
SERT3;RN2-GAL4	2015-09-22	2	0.0434783	34	0.73913	10	0.217391	46	-0.545455	44			UAS-SERTdn	2015-09-22	3	0.0666667	16	0.355556	26	0.577778	45	0.238095	42		SERT3;RN2-GAL4/ UAS-SERTdn	2015-09-22	0	0	33	0.733333	12	0.266667	45	-0.466667	45
SERT3;RN2-GAL4	2015-09-22	5	0.108696	11	0.23913	30	0.652174	46	0.463415	41			UAS-SERTdn	2015-09-22	3	0.0666667	9	0.2	33	0.733333	45	0.571429	42		SERT3;RN2-GAL4/ UAS-SERTdn	2015-09-22	2	0.0487805	23	0.560976	16	0.390244	41	-0.179487	39
SERT3;RN2-GAL4	2015-09-22	1	0.0217391	5	0.108696	40	0.869565	46	0.777778	45			UAS-SERTdn	2015-09-22	3	0.0652174	12	0.26087	31	0.673913	46	0.44186	43		SERT3;RN2-GAL4/ UAS-SERTdn	2015-09-22	1	0.0222222	30	0.666667	14	0.311111	45	-0.363636	44
SERT3;RN2-GAL4	2015-09-22	0	0	11	0.229167	37	0.770833	48	0.541667	48			UAS-SERTdn	2015-09-22	1	0.0217391	7	0.152174	38	0.826087	46	0.688889	45		SERT3;RN2-GAL4/ UAS-SERTdn	2015-09-22	3	0.0666667	35	0.777778	7	0.155556	45	-0.666667	42
SERT3;RN2-GAL4	2015-09-22	1	0.0208333	12	0.25	35	0.729167	48	0.489362	47			UAS-SERTdn	2015-09-22	1	0.0178571	24	0.428571	31	0.553571	56	0.127273	55		SERT3;RN2-GAL4/ UAS-SERTdn	2015-09-22	3	0.0810811	16	0.432432	18	0.486486	37	0.0588235	34
SERT3;RN2-GAL4	2015-09-22	6	0.125	32	0.666667	10	0.208333	48	-0.52381	42			UAS-SERTdn	2015-09-23	0	0	24	0.5	24	0.5	48	0	48		SERT3;RN2-GAL4/ UAS-SERTdn	2015-09-22	2	0.0454545	32	0.727273	10	0.227273	44	-0.52381	42
SERT3;RN2-GAL4	2015-09-23	1	0.0212766	6	0.12766	40	0.851064	47	0.73913	46			UAS-SERTdn	2015-09-23	1	0.0217391	26	0.565217	19	0.413043	46	-0.155556	45		SERT3;RN2-GAL4/ UAS-SERTdn	2015-09-22	0	0	31	0.688889	14	0.311111	45	-0.377778	45
SERT3;RN2-GAL4	2015-09-23	0	0	32	0.680851	15	0.319149	47	-0.361702	47			UAS-SERTdn	2015-09-23	0	0	35	0.744681	12	0.255319	47	-0.489362	47		SERT3;RN2-GAL4/ UAS-SERTdn	2015-09-23	0	0	29	0.630435	17	0.369565	46	-0.26087	46
SERT3;RN2-GAL4	2015-09-23	1	0.02	12	0.24	37	0.74	50	0.510204	49			UAS-SERTdn	2015-09-23	1	0.0217391	9	0.195652	36	0.782609	46	0.6	45		SERT3;RN2-GAL4/ UAS-SERTdn	2015-09-23	1	0.0204082	29	0.591837	19	0.387755	49	-0.208333	48
SERT3;RN2-GAL4	2015-09-23	1	0.0212766	22	0.468085	24	0.510638	47	0.0434783	46			UAS-SERTdn	2015-09-23	1	0.0212766	17	0.361702	29	0.617021	47	0.26087	46		SERT3;RN2-GAL4/ UAS-SERTdn	2015-09-24	4	0.0851064	28	0.595745	15	0.319149	47	-0.302326	43
SERT3;RN2-GAL4	2015-09-23	2	0.0434783	3	0.0652174	41	0.891304	46	0.863636	44			UAS-SERTdn	2015-09-23	0	0	23	0.479167	25	0.520833	48	0.0416667	48		SERT3;RN2-GAL4/ UAS-SERTdn	2015-09-24	6	0.133333	27	0.6	12	0.266667	45	-0.384615	39
SERT3;RN2-GAL4	2015-09-23	2	0.0454545	30	0.681818	12	0.272727	44	-0.428571	42			UAS-SERTdn	2015-09-23	0	0	31	0.645833	17	0.354167	48	-0.291667	48		SERT3;RN2-GAL4/ UAS-SERTdn	2015-09-24	6	0.133333	8	0.177778	31	0.688889	45	0.589744	39
SERT3;RN2-GAL4	2015-09-23	1	0.0208333	33	0.6875	14	0.291667	48	-0.404255	47			UAS-SERTdn	2015-09-23	0	0	31	0.688889	14	0.311111	45	-0.377778	45		SERT3;RN2-GAL4/ UAS-SERTdn	2015-09-24	5	0.108696	35	0.76087	6	0.130435	46	-0.707317	41
SERT3;RN2-GAL4	2015-09-23	2	0.0425532	34	0.723404	11	0.234043	47	-0.511111	45			UAS-SERTdn	2015-09-23	1	0.0212766	20	0.425532	26	0.553191	47	0.130435	46		SERT3;RN2-GAL4/ UAS-SERTdn	2015-09-24	0	0	19	0.413043	27	0.586957	46	0.173913	46
SERT3;RN2-GAL4	2015-09-23	1	0.0212766	11	0.234043	35	0.744681	47	0.521739	46			UAS-SERTdn	2015-09-23	0	0	10	0.217391	36	0.782609	46	0.565217	46		SERT3;RN2-GAL4/ UAS-SERTdn	2015-09-24	2	0.04	38	0.76	10	0.2	50	-0.583333	48
SERT3;RN2-GAL4	2015-09-24	2	0.05	18	0.45	20	0.5	40	0.0526316	38			UAS-SERTdn	2015-09-23	1	0.0204082	23	0.469388	25	0.510204	49	0.0416667	48		SERT3;RN2-GAL4/ UAS-SERTdn	2015-09-24	1	0.0238095	21	0.5	20	0.47619	42	-0.0243902	41
SERT3;RN2-GAL4	2015-09-24	4	0.105263	21	0.552632	13	0.342105	38	-0.235294	34			UAS-SERTdn	2015-09-24	2	0.0487805	29	0.707317	10	0.243902	41	-0.487179	39		SERT3;RN2-GAL4/ UAS-SERTdn			#DIV/0!		#DIV/0!		#DIV/0!
SERT3;RN2-GAL4	2015-09-24	0	0	14	0.304348	32	0.695652	46	0.391304	46			UAS-SERTdn	2015-09-24	0	0	28	0.54902	23	0.45098	51	-0.0980392	51		SERT3;RN2-GAL4/ UAS-SERTdn			#DIV/0!		#DIV/0!		#DIV/0!
SERT3;RN2-GAL4	2015-09-24	5	0.111111	15	0.333333	25	0.555556	45	0.25	40			UAS-SERTdn	2015-09-24	2	0.0444444	15	0.333333	28	0.622222	45	0.302326	43		SERT3;RN2-GAL4/ UAS-SERTdn			#DIV/0!		#DIV/0!		#DIV/0!
SERT3;RN2-GAL4	2015-09-25	1	0.0217391	10	0.217391	35	0.76087	46	0.555556	45			UAS-SERTdn	2015-09-24	5	0.113636	7	0.159091	32	0.727273	44	0.641026	39		SERT3;RN2-GAL4/ UAS-SERTdn			#DIV/0!		#DIV/0!		#DIV/0!
SERT3;RN2-GAL4			#DIV/0!		#DIV/0!		#DIV/0!						UAS-SERTdn			#DIV/0!		#DIV/0!		#DIV/0!					SERT3;RN2-GAL4/ UAS-SERTdn			#DIV/0!		#DIV/0!		#DIV/0!
SERT3;RN2-GAL4			#DIV/0!		#DIV/0!		#DIV/0!						UAS-SERTdn			#DIV/0!		#DIV/0!		#DIV/0!					SERT3;RN2-GAL4/ UAS-SERTdn			#DIV/0!		#DIV/0!		#DIV/0!
SERT3;RN2-GAL4			#DIV/0!		#DIV/0!		#DIV/0!						UAS-SERTdn			#DIV/0!		#DIV/0!		#DIV/0!					SERT3;RN2-GAL4/ UAS-SERTdn			#DIV/0!		#DIV/0!		#DIV/0!
																									SERT3;RN2-GAL4/ UAS-SERTdn			#DIV/0!		#DIV/0!		#DIV/0!
Genotype	Average	STDEV	Sterror	Number	compare with 0	Ttest	UAS-SERTdn	SERT3;RN2-GAL4/ UAS-SERTdn																	SERT3;RN2-GAL4/ UAS-SERTdn			#DIV/0!		#DIV/0!		#DIV/0!
SERT3;RN2-GAL4	0.231415	0.460758	0.0903621	26	0.017	RN2-GAL4	0.756173	0.000385013
UAS-SERTdn	0.194725	0.383079	0.0751279	26	0.016	UAS-SERTdn		0.000278153
SERT3;RN2-GAL4/ UAS-SERTdn	-0.2456	0.389828	0.0831115	22	0.007
				10%AA (Acetic acid) with Juice compared with Juice
Genotype 1	Date	# out	%out	Juice	% Juice	10% Acetic acid	% Acetic acid	Total	Index	total - #out			Genotype 1	Date	# out	%out	Juice	% Juice	10% Acetic acid	% Acetic acid	Total	Index	total - #out		Genotype 1	Date	# out	%out	Juice	% Juice	10% Acetic acid	% Acetic acid	Total	Index	total - #out
SERT3;RN2-GAL4	2015-09-21	2	0.04	44	0.88	4	0.08	50	-0.833333	48	1		UAS-SERTdn	2015-09-21	1	0.0204082	36	0.734694	12	0.244898	49	-0.5	48	2	SERT3;RN2-GAL4/ UAS-SERTdn	2015-09-21	0	0	41	0.97619	1	0.0238095	42	-0.952381	42	3
SERT3;RN2-GAL4	2015-09-21	1	0.0277778	30	0.833333	5	0.138889	36	-0.714286	35	1		UAS-SERTdn	2015-09-21	1	0.0212766	41	0.87234	5	0.106383	47	-0.782609	46	2	SERT3;RN2-GAL4/ UAS-SERTdn	2015-09-21	1	0.0222222	39	0.866667	5	0.111111	45	-0.772727	44	3
SERT3;RN2-GAL4	2015-09-21	1	0.0227273	39	0.886364	4	0.0909091	44	-0.813953	43	1		UAS-SERTdn	2015-09-21	1	0.0196078	36	0.705882	14	0.27451	51	-0.44	50	2	SERT3;RN2-GAL4/ UAS-SERTdn	2015-09-21	1	0.0232558	40	0.930233	2	0.0465116	43	-0.904762	42	3
SERT3;RN2-GAL4	2015-09-21	3	0.0612245	45	0.918367	1	0.0204082	49	-0.956522	46	1		UAS-SERTdn	2015-09-21	0	0	45	0.918367	4	0.0816327	49	-0.836735	49	2	SERT3;RN2-GAL4/ UAS-SERTdn	2015-09-21	0	0	33	0.75	11	0.25	44	-0.5	44	3
SERT3;RN2-GAL4	2015-09-21	0	0	46	1	0	0	46	-1	46	1		UAS-SERTdn	2015-09-21	0	0	46	0.938776	3	0.0612245	49	-0.877551	49	2	SERT3;RN2-GAL4/ UAS-SERTdn	2015-09-21	0	0	40	0.816327	9	0.183673	49	-0.632653	49	3
SERT3;RN2-GAL4	2015-09-21	1	0.0188679	35	0.660377	17	0.320755	53	-0.346154	52	1		UAS-SERTdn	2015-09-21	3	0.0666667	35	0.777778	7	0.155556	45	-0.666667	42	2	SERT3;RN2-GAL4/ UAS-SERTdn	2015-09-21	6	0.133333	32	0.711111	7	0.155556	45	-0.641026	39	3
SERT3;RN2-GAL4	2015-09-22	2	0.0444444	25	0.555556	18	0.4	45	-0.162791	43	1		UAS-SERTdn	2015-09-22	2	0.0465116	36	0.837209	5	0.116279	43	-0.756098	41	2	SERT3;RN2-GAL4/ UAS-SERTdn	2015-09-22	2	0.0465116	33	0.767442	8	0.186047	43	-0.609756	41	3
SERT3;RN2-GAL4	2015-09-22	6	0.133333	35	0.777778	4	0.0888889	45	-0.794872	39	1		UAS-SERTdn	2015-09-22	2	0.0714286	20	0.714286	6	0.214286	28	-0.538462	26	2	SERT3;RN2-GAL4/ UAS-SERTdn	2015-09-22	1	0.0222222	33	0.733333	11	0.244444	45	-0.5	44	3
SERT3;RN2-GAL4	2015-09-22	2	0.0425532	36	0.765957	9	0.191489	47	-0.6	45	1		UAS-SERTdn	2015-09-22	3	0.0638298	40	0.851064	4	0.0851064	47	-0.818182	44	2	SERT3;RN2-GAL4/ UAS-SERTdn	2015-09-22	2	0.0444444	39	0.866667	4	0.0888889	45	-0.813953	43	3
SERT3;RN2-GAL4	2015-09-22	3	0.0638298	40	0.851064	4	0.0851064	47	-0.818182	44	1		UAS-SERTdn	2015-09-22	1	0.0232558	26	0.604651	16	0.372093	43	-0.238095	42	2	SERT3;RN2-GAL4/ UAS-SERTdn	2015-09-22	1	0.0217391	40	0.869565	5	0.108696	46	-0.777778	45	3
SERT3;RN2-GAL4	2015-09-22	5	0.102041	32	0.653061	12	0.244898	49	-0.454545	44	1		UAS-SERTdn	2015-09-22	1	0.02	42	0.84	7	0.14	50	-0.714286	49	2	SERT3;RN2-GAL4/ UAS-SERTdn	2015-09-22	2	0.0434783	41	0.891304	3	0.0652174	46	-0.863636	44	3
SERT3;RN2-GAL4	2015-09-24	2	0.047619	38	0.904762	2	0.047619	42	-0.9	40	1		UAS-SERTdn	2015-09-22	5	0.106383	24	0.510638	18	0.382979	47	-0.142857	42	2	SERT3;RN2-GAL4/ UAS-SERTdn	2015-09-24	0	0	40	0.851064	7	0.148936	47	-0.702128	47	3
SERT3;RN2-GAL4	2015-09-24	5	0.104167	40	0.833333	3	0.0625	48	-0.860465	43	1		UAS-SERTdn	2015-09-24	6	0.130435	37	0.804348	3	0.0652174	46	-0.85	40	2	SERT3;RN2-GAL4/ UAS-SERTdn	2015-09-24	5	0.108696	32	0.695652	9	0.195652	46	-0.560976	41	3
SERT3;RN2-GAL4	2015-09-24	2	0.0444444	30	0.666667	13	0.288889	45	-0.395349	43	1		UAS-SERTdn	2015-09-24	3	0.0697674	34	0.790698	6	0.139535	43	-0.7	40	2	SERT3;RN2-GAL4/ UAS-SERTdn	2015-09-24	2	0.0434783	43	0.934783	1	0.0217391	46	-0.954545	44	3
SERT3;RN2-GAL4	2015-09-24	2	0.0487805	33	0.804878	6	0.146341	41	-0.692308	39	1		UAS-SERTdn	2015-09-24	2	0.0434783	12	0.26087	32	0.695652	46	0.454545	44	2	SERT3;RN2-GAL4/ UAS-SERTdn	2015-09-24	4	0.097561	19	0.463415	18	0.439024	41	-0.027027	37	3
SERT3;RN2-GAL4	2015-09-24	2	0.0444444	26	0.577778	17	0.377778	45	-0.209302	43	1		UAS-SERTdn	2015-09-24	2	0.0434783	39	0.847826	5	0.108696	46	-0.772727	44	2	SERT3;RN2-GAL4/ UAS-SERTdn	2015-09-24	1	0.02	47	0.94	2	0.04	50	-0.918367	49	3
SERT3;RN2-GAL4	2015-09-25	1	0.0217391	40	0.869565	5	0.108696	46	-0.777778	45	1		UAS-SERTdn	2015-09-24	4	0.0851064	31	0.659574	12	0.255319	47	-0.44186	43	2	SERT3;RN2-GAL4/ UAS-SERTdn	2015-09-25	0	0	43	0.934783	3	0.0652174	46	-0.869565	46	3
SERT3;RN2-GAL4	2015-09-25	3	0.0652174	43	0.934783	0	0	46	-1	43	1		UAS-SERTdn	2015-09-25	5	0.111111	33	0.733333	7	0.155556	45	-0.65	40	2	SERT3;RN2-GAL4/ UAS-SERTdn	2015-09-25	3	0.0638298	39	0.829787	5	0.106383	47	-0.772727	44	3
SERT3;RN2-GAL4	2015-09-25	3	0.0652174	40	0.869565	3	0.0652174	46	-0.860465	43	1		UAS-SERTdn	2015-09-25	0	0	34	0.723404	13	0.276596	47	-0.446809	47	2	SERT3;RN2-GAL4/ UAS-SERTdn	2015-09-25	0	0	45	0.957447	2	0.0425532	47	-0.914894	47	3
SERT3;RN2-GAL4	2015-09-25	0	0	32	0.842105	6	0.157895	38	-0.684211	38	1		UAS-SERTdn	2015-09-25	7	0.137255	27	0.529412	17	0.333333	51	-0.227273	44	2	SERT3;RN2-GAL4/ UAS-SERTdn	2015-09-25	3	0.0731707	16	0.390244	22	0.536585	41	0.157895	38	3
SERT3;RN2-GAL4	2015-09-25	7	0.148936	28	0.595745	12	0.255319	47	-0.4	40	1		UAS-SERTdn	2015-09-25	1	0.0204082	40	0.816327	8	0.163265	49	-0.666667	48	2	SERT3;RN2-GAL4/ UAS-SERTdn	2015-09-25	5	0.106383	20	0.425532	22	0.468085	47	0.047619	42	3
SERT3;RN2-GAL4	2015-09-25	2	0.0425532	39	0.829787	6	0.12766	47	-0.733333	45	1		UAS-SERTdn	2015-09-25	2	0.0454545	30	0.681818	12	0.272727	44	-0.428571	42	2	SERT3;RN2-GAL4/ UAS-SERTdn	2015-09-25	2	0.0487805	31	0.756098	8	0.195122	41	-0.589744	39	3
SERT3;RN2-GAL4	2015-09-25	2	0.0434783	31	0.673913	13	0.282609	46	-0.409091	44	1		UAS-SERTdn	2015-09-25	2	0.0416667	38	0.791667	8	0.166667	48	-0.652174	46	2	SERT3;RN2-GAL4/ UAS-SERTdn	2015-09-25	3	0.0638298	33	0.702128	11	0.234043	47	-0.5	44	3
SERT3;RN2-GAL4	2015-09-25	2	0.0444444	41	0.911111	2	0.0444444	45	-0.906977	43	1		UAS-SERTdn	2015-09-25	4	0.097561	24	0.585366	13	0.317073	41	-0.297297	37	2	SERT3;RN2-GAL4/ UAS-SERTdn	2015-09-25	1	0.0212766	45	0.957447	1	0.0212766	47	-0.956522	46	3
SERT3;RN2-GAL4			#DIV/0!		#DIV/0!		#DIV/0!						UAS-SERTdn	2015-09-25	5	0.1	30	0.6	15	0.3	50	-0.333333	45	2	SERT3;RN2-GAL4/ UAS-SERTdn	2015-09-25	2	0.04	30	0.6	18	0.36	50	-0.25	48	3
SERT3;RN2-GAL4			#DIV/0!		#DIV/0!		#DIV/0!						UAS-SERTdn	2015-09-25	4	0.08	36	0.72	10	0.2	50	-0.565217	46	2	SERT3;RN2-GAL4/ UAS-SERTdn	2015-09-25	3	#DIV/0!	21	#DIV/0!	22	#DIV/0!
SERT3;RN2-GAL4			#DIV/0!		#DIV/0!		#DIV/0!						UAS-SERTdn			#DIV/0!		#DIV/0!		#DIV/0!					SERT3;RN2-GAL4/ UAS-SERTdn			#DIV/0!		#DIV/0!		#DIV/0!
SERT3;RN2-GAL4			#DIV/0!		#DIV/0!		#DIV/0!						UAS-SERTdn			#DIV/0!		#DIV/0!		#DIV/0!					SERT3;RN2-GAL4/ UAS-SERTdn			#DIV/0!		#DIV/0!		#DIV/0!
																									SERT3;RN2-GAL4/ UAS-SERTdn			#DIV/0!		#DIV/0!		#DIV/0!
Genotype	Average	STDEV	Sterror	Number	compare with 0	Ttest	UAS-SERTdn	SERT3;RN2-GAL4/ UAS-SERTdn																	SERT3;RN2-GAL4/ UAS-SERTdn			#DIV/0!		#DIV/0!		#DIV/0!
SERT3;RN2-GAL4	-0.680163	0.248856	0.0507975	24	˂0.001	RN2-GAL4	0.0640243	0.551617
UAS-SERTdn	-0.534189	0.291715	0.05721	26	˂0.001	UAS-SERTdn		0.260926
SERT3;RN2-GAL4/ UAS-SERTdn	-0.631186	0.317201	0.0634403	25	˂0.001
One Way ANOVA	UAS-SERTdn	SERT3;RN2-GAL4
SERT3;RN2-GAL4/ UAS-SERTdn	0.08	0.548
UAS-SERTdn		0.242
0.000125
0.03
0.1
SERT3;RN2-GAL4	0.284853	0.231415	-0.680163
UAS-SertDN	0.240789	0.194725	-0.534189
Experimental	0.50009	-0.2456	-0.631186
SERT3;RN2-GAL4	0.0662567	0.0903621	0.0507975
UAS-SERTdn	0.0602772	0.0751279	0.05721
SERT3;RN2-GAL4/ UAS-SERTdn	0.0609156	0.0831115	0.0634403
SERT3;RN2-GAL4	29	26	24
UAS-SERTdn	25	26	26
SERT3;RN2-GAL4/ UAS-SERTdn	24	22	25

## Sheet: EA Fig 1I
				0.025%Ethyl acetate with Juice compared with Juice
Genotype 1	Date	# out	%out	Juice	% Juice	0,025% Ethyl acetate	0,025% Ethyl acetate	Total	Index	total - #out			Genotype 1	Date	# out	%out	Juice	% Juice	0,025% Ethyl acetate	0,025% Ethyl acetate	Total	Index	total - #out		Genotype 1	Date	# out	%out	Juice	% Juice	0,025% Ethyl acetate	0,025% Ethyl acetate	Total	Index	total - #out
SERT3;RN2-GAL4	2015-10-05	0	0	35	0.795455	9	0.204545	44	-0.590909	44	1		UAS-SERTdn	2015-10-05	1	0.0232558	26	0.604651	16	0.372093	43	-0.238095	42	2	SERT3;RN2-GAL4/ UAS-SERTdn	2015-10-05	2	0.0425532	13	0.276596	32	0.680851	47	0.422222	45	3
SERT3;RN2-GAL4	2015-10-05	0	0	6	0.130435	40	0.869565	46	0.73913	46	1		UAS-SERTdn	2015-10-05	2	0.0434783	30	0.652174	14	0.304348	46	-0.363636	44	2	SERT3;RN2-GAL4/ UAS-SERTdn	2015-10-05	2	0.0444444	39	0.866667	4	0.0888889	45	-0.813953	43	3
SERT3;RN2-GAL4	2015-10-05	4	0.0952381	9	0.214286	29	0.690476	42	0.526316	38	1		UAS-SERTdn	2015-10-05	5	0.125	10	0.25	25	0.625	40	0.428571	35	2	SERT3;RN2-GAL4/ UAS-SERTdn	2015-10-05	3	0.0666667	14	0.311111	28	0.622222	45	0.333333	42	3
SERT3;RN2-GAL4	2015-10-05	7	0.162791	24	0.55814	12	0.27907	43	-0.333333	36	1		UAS-SERTdn	2015-10-05	7	0.155556	34	0.755556	4	0.0888889	45	-0.789474	38	2	SERT3;RN2-GAL4/ UAS-SERTdn	2015-10-05	1	0.0222222	34	0.755556	10	0.222222	45	-0.545455	44	3
SERT3;RN2-GAL4	2015-10-05	1	0.0208333	32	0.666667	15	0.3125	48	-0.361702	47	1		UAS-SERTdn	2015-10-05	6	0.136364	32	0.727273	6	0.136364	44	-0.684211	38	2	SERT3;RN2-GAL4/ UAS-SERTdn	2015-10-05	6	0.12766	19	0.404255	22	0.468085	47	0.0731707	41	3
SERT3;RN2-GAL4	2015-10-05	2	0.0434783	16	0.347826	28	0.608696	46	0.272727	44	1		UAS-SERTdn	2015-10-06	7	0.155556	6	0.133333	32	0.711111	45	0.684211	38	2	SERT3;RN2-GAL4/ UAS-SERTdn	2015-10-05	0	0	18	0.4	27	0.6	45	0.2	45	3
SERT3;RN2-GAL4	2015-10-05	1	0.0212766	29	0.617021	17	0.361702	47	-0.26087	46	1		UAS-SERTdn	2015-10-06	4	0.0851064	32	0.680851	11	0.234043	47	-0.488372	43	2	SERT3;RN2-GAL4/ UAS-SERTdn	2015-10-05	7	0.159091	5	0.113636	32	0.727273	44	0.72973	37	3
SERT3;RN2-GAL4	2015-10-06	7	0.166667	20	0.47619	15	0.357143	42	-0.142857	35	1		UAS-SERTdn	2015-10-06	2	0.0465116	7	0.162791	34	0.790698	43	0.658537	41	2	SERT3;RN2-GAL4/ UAS-SERTdn	2015-10-05	5	0.113636	32	0.727273	7	0.159091	44	-0.641026	39	3
SERT3;RN2-GAL4	2015-10-06	6	0.111111	28	0.518519	20	0.37037	54	-0.166667	48	1		UAS-SERTdn	2015-10-06	4	0.0930233	24	0.55814	15	0.348837	43	-0.230769	39	2	SERT3;RN2-GAL4/ UAS-SERTdn	2015-10-06	11	0.261905	14	0.333333	17	0.404762	42	0.0967742	31	3
SERT3;RN2-GAL4	2015-10-06	9	0.209302	23	0.534884	11	0.255814	43	-0.352941	34	1		UAS-SERTdn	2015-10-06	2	0.0416667	24	0.5	22	0.458333	48	-0.0434783	46	2	SERT3;RN2-GAL4/ UAS-SERTdn	2015-10-06	3	0.075	15	0.375	22	0.55	40	0.189189	37	3
SERT3;RN2-GAL4	2015-10-06	4	0.0833333	31	0.645833	13	0.270833	48	-0.409091	44	1		UAS-SERTdn	2015-10-06	3	0.0681818	19	0.431818	22	0.5	44	0.0731707	41	2	SERT3;RN2-GAL4/ UAS-SERTdn	2015-10-06	5	0.108696	30	0.652174	11	0.23913	46	-0.463415	41	3
SERT3;RN2-GAL4	2015-10-06	15	0.333333	23	0.511111	7	0.155556	45	-0.533333	30	1		UAS-SERTdn	2015-10-07	2	0.0444444	30	0.666667	13	0.288889	45	-0.395349	43	2	SERT3;RN2-GAL4/ UAS-SERTdn	2015-10-06	6	0.139535	14	0.325581	23	0.534884	43	0.243243	37	3
SERT3;RN2-GAL4	2015-10-06	2	0.0444444	28	0.622222	15	0.333333	45	-0.302326	43	1		UAS-SERTdn	2015-10-07	1	0.0222222	32	0.711111	12	0.266667	45	-0.454545	44	2	SERT3;RN2-GAL4/ UAS-SERTdn	2015-10-06	6	0.113208	12	0.226415	35	0.660377	53	0.489362	47	3
SERT3;RN2-GAL4	2015-10-06	5	0.111111	18	0.4	22	0.488889	45	0.1	40	1		UAS-SERTdn	2015-10-07	4	0.0869565	11	0.23913	31	0.673913	46	0.47619	42	2	SERT3;RN2-GAL4/ UAS-SERTdn	2015-10-06	14	0.424242	9	0.272727	10	0.30303	33	0.0526316	19	3
SERT3;RN2-GAL4	2015-10-07	3	0.0652174	7	0.152174	36	0.782609	46	0.674419	43	1		UAS-SERTdn	2015-10-07	0	0	34	0.755556	11	0.244444	45	-0.511111	45	2	SERT3;RN2-GAL4/ UAS-SERTdn	2015-10-06	4	0.0888889	12	0.266667	29	0.644444	45	0.414634	41	3
SERT3;RN2-GAL4	2015-10-07	7	0.155556	25	0.555556	13	0.288889	45	-0.315789	38	1		UAS-SERTdn	2015-10-07	6	0.130435	14	0.304348	26	0.565217	46	0.3	40	2	SERT3;RN2-GAL4/ UAS-SERTdn	2015-10-07	2	0.0454545	24	0.545455	18	0.409091	44	-0.142857	42	3
SERT3;RN2-GAL4	2015-10-07	4	0.0851064	35	0.744681	8	0.170213	47	-0.627907	43	1		UAS-SERTdn	2015-10-07	5	0.104167	35	0.729167	8	0.166667	48	-0.627907	43	2	SERT3;RN2-GAL4/ UAS-SERTdn	2015-10-07	13	0.309524	8	0.190476	21	0.5	42	0.448276	29	3
SERT3;RN2-GAL4	2015-10-07	6	0.111111	20	0.37037	28	0.518519	54	0.166667	48	1		UAS-SERTdn	2015-10-08	3	0.0769231	8	0.205128	28	0.717949	39	0.555556	36	2	SERT3;RN2-GAL4/ UAS-SERTdn	2015-10-07	4	0.0869565	14	0.304348	28	0.608696	46	0.333333	42	3
SERT3;RN2-GAL4	2015-10-07	6	0.133333	31	0.688889	8	0.177778	45	-0.589744	39	1		UAS-SERTdn	2015-10-08	4	0.08	22	0.44	24	0.48	50	0.0434783	46	2	SERT3;RN2-GAL4/ UAS-SERTdn	2015-10-07	5	0.108696	5	0.108696	36	0.782609	46	0.756098	41	3
SERT3;RN2-GAL4	2015-10-07	6	0.109091	15	0.272727	34	0.618182	55	0.387755	49	1		UAS-SERTdn	2015-10-08	3	0.0638298	39	0.829787	5	0.106383	47	-0.772727	44	2	SERT3;RN2-GAL4/ UAS-SERTdn	2015-10-07	6	0.133333	14	0.311111	25	0.555556	45	0.282051	39	3
SERT3;RN2-GAL4	2015-10-07	5	0.116279	25	0.581395	13	0.302326	43	-0.315789	38	1		UAS-SERTdn	2015-10-08	2	0.0416667	24	0.5	22	0.458333	48	-0.0434783	46	2	SERT3;RN2-GAL4/ UAS-SERTdn	2015-10-07	6	0.122449	27	0.55102	16	0.326531	49	-0.255814	43	3
SERT3;RN2-GAL4	2015-10-08	2	0.0465116	13	0.302326	28	0.651163	43	0.365854	41	1		UAS-SERTdn	2015-10-08	4	0.0888889	16	0.355556	25	0.555556	45	0.219512	41	2	SERT3;RN2-GAL4/ UAS-SERTdn	2015-10-07	5	0.121951	17	0.414634	19	0.463415	41	0.0555556	36	3
SERT3;RN2-GAL4	2015-10-08	1	0.0217391	18	0.391304	27	0.586957	46	0.2	45	1		UAS-SERTdn	2015-10-09	2	0.0408163	16	0.326531	31	0.632653	49	0.319149	47	2	SERT3;RN2-GAL4/ UAS-SERTdn	2015-10-08	9	0.1875	13	0.270833	26	0.541667	48	0.333333	39	3
SERT3;RN2-GAL4	2015-10-08	8	0.177778	16	0.355556	21	0.466667	45	0.135135	37	1		UAS-SERTdn	2015-10-09	2	0.0408163	29	0.591837	18	0.367347	49	-0.234043	47	2	SERT3;RN2-GAL4/ UAS-SERTdn	2015-10-08	5	0.116279	5	0.116279	33	0.767442	43	0.736842	38	3
SERT3;RN2-GAL4	2015-10-08	5	0.116279	20	0.465116	18	0.418605	43	-0.0526316	38	1		UAS-SERTdn	2015-10-09	1	0.0277778	12	0.333333	23	0.638889	36	0.314286	35	2	SERT3;RN2-GAL4/ UAS-SERTdn	2015-10-08	6	0.133333	7	0.155556	32	0.711111	45	0.641026	39	3
SERT3;RN2-GAL4	2015-10-08	3	0.0666667	24	0.533333	18	0.4	45	-0.142857	42	1		UAS-SERTdn	2015-10-09	4	0.0833333	26	0.541667	18	0.375	48	-0.181818	44	2	SERT3;RN2-GAL4/ UAS-SERTdn	2015-10-08	6	0.125	2	0.0416667	40	0.833333	48	0.904762	42	3
SERT3;RN2-GAL4	2015-10-09	6	0.12	26	0.52	18	0.36	50	-0.181818	44	1		UAS-SERTdn	2015-10-09	5	0.113636	6	0.136364	33	0.75	44	0.692308	39	2	SERT3;RN2-GAL4/ UAS-SERTdn	2015-10-08	0	0	33	0.717391	13	0.282609	46	-0.434783	46	3
SERT3;RN2-GAL4	2015-10-09	3	0.0652174	9	0.195652	34	0.73913	46	0.581395	43	1		UAS-SERTdn			#DIV/0!		#DIV/0!		#DIV/0!					SERT3;RN2-GAL4/ UAS-SERTdn	2015-10-09	4	0.0769231	24	0.461538	24	0.461538	52	0	48	3
SERT3;RN2-GAL4	2015-10-09	6	0.109091	27	0.490909	22	0.4	55	-0.102041	49	1		UAS-SERTdn			#DIV/0!		#DIV/0!		#DIV/0!					SERT3;RN2-GAL4/ UAS-SERTdn	2015-10-09	1	0.0222222	5	0.111111	39	0.866667	45	0.772727	44	3
SERT3;RN2-GAL4	2015-10-09	5	0.104167	18	0.375	25	0.520833	48	0.162791	43	1		UAS-SERTdn			#DIV/0!		#DIV/0!		#DIV/0!					SERT3;RN2-GAL4/ UAS-SERTdn	2015-10-09	0	0	14	0.311111	31	0.688889	45	0.377778	45	3
SERT3;RN2-GAL4	2015-10-09	2	0.0425532	9	0.191489	36	0.765957	47	0.6	45	1		UAS-SERTdn			#DIV/0!		#DIV/0!		#DIV/0!					SERT3;RN2-GAL4/ UAS-SERTdn	2015-10-09	3	0.176471	3	0.176471	11	0.647059	17	0.571429	14	3
SERT3;RN2-GAL4			#DIV/0!		#DIV/0!		#DIV/0!						UAS-SERTdn			#DIV/0!		#DIV/0!		#DIV/0!					SERT3;RN2-GAL4/ UAS-SERTdn	2015-10-09	6	0.133333	4	0.0888889	35	0.777778	45	0.794872	39	3
SERT3;RN2-GAL4			#DIV/0!		#DIV/0!		#DIV/0!						UAS-SERTdn			#DIV/0!		#DIV/0!		#DIV/0!					SERT3;RN2-GAL4/ UAS-SERTdn			#DIV/0!		#DIV/0!		#DIV/0!
SERT3;RN2-GAL4			#DIV/0!		#DIV/0!		#DIV/0!																		SERT3;RN2-GAL4/ UAS-SERTdn			#DIV/0!		#DIV/0!		#DIV/0!
																									SERT3;RN2-GAL4/ UAS-SERTdn			#DIV/0!		#DIV/0!		#DIV/0!
Genotype	Average	STDEV	Sterror	Number	compare with 0	Ttest	UAS-SERTdn	SERT3;RN2-GAL4/ UAS-SERTdn																	SERT3;RN2-GAL4/ UAS-SERTdn			#DIV/0!		#DIV/0!		#DIV/0!
SERT3;RN2-GAL4	-0.028078	0.400672	0.0719628	31	0.7	SERT3;RN2-GAL4	0.86225	0.0259214
UAS-SERTdn	-0.0479276	0.466717	0.0898198	27	0.602	UAS-SERTdn		0.0305975
SERT3;RN2-GAL4/ UAS-SERTdn	0.217346	0.450189	0.079583	32	0.01
One Way ANOVA	SERT3;RN2-GAL4/ UAS-SERTdn	UAS-SERTdn	SERT3;RN2-GAL4
SERT3;RN2-GAL4	0.03	0.863
UAS-SERTdn	0.023
				0.25%Ethyl acetate with Juice compared with Juice
Genotype 1	Date	# out	%out	Juice	% Juice	0,25% Ethyl acetate	0,25% Ethyl acetate	Total	Index	total - #out			Genotype 1	Date	# out	%out	Juice	% Juice	0,025% Ethyl acetate	0,025% Ethyl acetate	Total	Index	total - #out		Genotype 1	Date	# out	%out	Juice	% Juice	0,025% Ethyl acetate	0,025% Ethyl acetate	Total	Index	total - #out
SERT3;RN2-GAL4	2015-10-09	4	0.0833333	23	0.479167	21	0.4375	48	-0.0454545	44			UAS-SERTdn	2015-10-09	2	0.0434783	40	0.869565	4	0.0869565	46	-0.818182	44		SERT3;RN2-GAL4/ UAS-SERTdn	2015-10-09	4	0.0851064	39	0.829787	4	0.0851064	47	-0.813953	43
SERT3;RN2-GAL4	2015-10-09	5	0.106383	31	0.659574	11	0.234043	47	-0.47619	42			UAS-SERTdn	2015-10-09	3	0.0681818	18	0.409091	23	0.522727	44	0.121951	41		SERT3;RN2-GAL4/ UAS-SERTdn	2015-10-09	6	0.122449	27	0.55102	16	0.326531	49	-0.255814	43
SERT3;RN2-GAL4	2015-10-09	2	0.0434783	40	0.869565	4	0.0869565	46	-0.818182	44			UAS-SERTdn	2015-10-09	2	0.0444444	38	0.844444	5	0.111111	45	-0.767442	43		SERT3;RN2-GAL4/ UAS-SERTdn	2015-10-09	7	0.155556	33	0.733333	5	0.111111	45	-0.736842	38
SERT3;RN2-GAL4	2015-10-09	2	0.0444444	19	0.422222	24	0.533333	45	0.116279	43			UAS-SERTdn	2015-10-09	3	0.0697674	25	0.581395	15	0.348837	43	-0.25	40		SERT3;RN2-GAL4/ UAS-SERTdn	2015-10-09	4	0.0888889	29	0.644444	12	0.266667	45	-0.414634	41
SERT3;RN2-GAL4	2015-10-09	7	0.137255	40	0.784314	4	0.0784314	51	-0.818182	44			UAS-SERTdn	2015-10-09	1	0.0222222	37	0.822222	7	0.155556	45	-0.681818	44		SERT3;RN2-GAL4/ UAS-SERTdn	2015-10-09	2	0.0465116	32	0.744186	9	0.209302	43	-0.560976	41
SERT3;RN2-GAL4	2015-10-09	2	0.04	37	0.74	11	0.22	50	-0.541667	48			UAS-SERTdn	2015-10-09	6	0.133333	35	0.777778	4	0.0888889	45	-0.794872	39		SERT3;RN2-GAL4/ UAS-SERTdn	2015-10-09	6	0.122449	35	0.714286	8	0.163265	49	-0.627907	43
SERT3;RN2-GAL4	2015-10-09	6	0.133333	35	0.777778	4	0.0888889	45	-0.794872	39			UAS-SERTdn	2015-10-09	7	0.142857	23	0.469388	19	0.387755	49	-0.0952381	42		SERT3;RN2-GAL4/ UAS-SERTdn	2015-10-09	2	0.0434783	23	0.5	21	0.456522	46	-0.0454545	44
SERT3;RN2-GAL4	2015-10-12	2	0.0434783	24	0.521739	20	0.434783	46	-0.0909091	44			UAS-SERTdn	2015-10-12	1	0.0217391	37	0.804348	8	0.173913	46	-0.644444	45		SERT3;RN2-GAL4/ UAS-SERTdn	2015-10-12	5	0.108696	12	0.26087	29	0.630435	46	0.414634	41
SERT3;RN2-GAL4	2015-10-12	5	0.102041	16	0.326531	28	0.571429	49	0.272727	44			UAS-SERTdn	2015-10-12	5	0.108696	15	0.326087	26	0.565217	46	0.268293	41		SERT3;RN2-GAL4/ UAS-SERTdn	2015-10-12	4	0.0869565	34	0.73913	8	0.173913	46	-0.619048	42
SERT3;RN2-GAL4	2015-10-12	4	0.08	35	0.7	11	0.22	50	-0.521739	46			UAS-SERTdn	2015-10-12	7	0.152174	30	0.652174	9	0.195652	46	-0.538462	39		SERT3;RN2-GAL4/ UAS-SERTdn	2015-10-12	8	0.166667	28	0.583333	12	0.25	48	-0.4	40
SERT3;RN2-GAL4	2015-10-12	2	0.0425532	30	0.638298	15	0.319149	47	-0.333333	45			UAS-SERTdn	2015-10-12	2	0.0425532	37	0.787234	8	0.170213	47	-0.644444	45		SERT3;RN2-GAL4/ UAS-SERTdn	2015-10-12	2	0.0408163	29	0.591837	18	0.367347	49	-0.234043	47
SERT3;RN2-GAL4	2015-10-12	1	0.0227273	29	0.659091	14	0.318182	44	-0.348837	43			UAS-SERTdn	2015-10-12	4	0.0952381	12	0.285714	26	0.619048	42	0.368421	38		SERT3;RN2-GAL4/ UAS-SERTdn	2015-10-12	5	0.108696	35	0.76087	6	0.130435	46	-0.707317	41
SERT3;RN2-GAL4	2015-10-12	5	0.108696	36	0.782609	5	0.108696	46	-0.756098	41			UAS-SERTdn	2015-10-12	2	0.0425532	40	0.851064	5	0.106383	47	-0.777778	45		SERT3;RN2-GAL4/ UAS-SERTdn	2015-10-12	2	0.0434783	40	0.869565	4	0.0869565	46	-0.818182	44
SERT3;RN2-GAL4	2015-10-12	6	0.12766	10	0.212766	31	0.659574	47	0.512195	41			UAS-SERTdn	2015-10-12	6	0.130435	27	0.586957	13	0.282609	46	-0.35	40		SERT3;RN2-GAL4/ UAS-SERTdn	2015-10-12	1	0.0222222	18	0.4	26	0.577778	45	0.181818	44
SERT3;RN2-GAL4	2015-10-12	2	0.0425532	37	0.787234	8	0.170213	47	-0.644444	45			UAS-SERTdn	2015-10-12	8	0.156863	25	0.490196	18	0.352941	51	-0.162791	43		SERT3;RN2-GAL4/ UAS-SERTdn	2015-10-12	6	0.125	27	0.5625	15	0.3125	48	-0.285714	42
SERT3;RN2-GAL4			#DIV/0!		#DIV/0!		#DIV/0!						UAS-SERTdn			#DIV/0!		#DIV/0!		#DIV/0!					SERT3;RN2-GAL4/ UAS-SERTdn			#DIV/0!		#DIV/0!		#DIV/0!
SERT3;RN2-GAL4			#DIV/0!		#DIV/0!		#DIV/0!						UAS-SERTdn			#DIV/0!		#DIV/0!		#DIV/0!					SERT3;RN2-GAL4/ UAS-SERTdn			#DIV/0!		#DIV/0!		#DIV/0!
SERT3;RN2-GAL4			#DIV/0!		#DIV/0!		#DIV/0!						UAS-SERTdn			#DIV/0!		#DIV/0!		#DIV/0!					SERT3;RN2-GAL4/ UAS-SERTdn			#DIV/0!		#DIV/0!		#DIV/0!
SERT3;RN2-GAL4			#DIV/0!		#DIV/0!		#DIV/0!						UAS-SERTdn			#DIV/0!		#DIV/0!		#DIV/0!					SERT3;RN2-GAL4/ UAS-SERTdn			#DIV/0!		#DIV/0!		#DIV/0!
SERT3;RN2-GAL4			#DIV/0!		#DIV/0!		#DIV/0!						UAS-SERTdn			#DIV/0!		#DIV/0!		#DIV/0!					SERT3;RN2-GAL4/ UAS-SERTdn			#DIV/0!		#DIV/0!		#DIV/0!
SERT3;RN2-GAL4			#DIV/0!		#DIV/0!		#DIV/0!						UAS-SERTdn			#DIV/0!		#DIV/0!		#DIV/0!					SERT3;RN2-GAL4/ UAS-SERTdn			#DIV/0!		#DIV/0!		#DIV/0!
SERT3;RN2-GAL4			#DIV/0!		#DIV/0!		#DIV/0!						UAS-SERTdn			#DIV/0!		#DIV/0!		#DIV/0!					SERT3;RN2-GAL4/ UAS-SERTdn			#DIV/0!		#DIV/0!		#DIV/0!
SERT3;RN2-GAL4			#DIV/0!		#DIV/0!		#DIV/0!						UAS-SERTdn			#DIV/0!		#DIV/0!		#DIV/0!					SERT3;RN2-GAL4/ UAS-SERTdn			#DIV/0!		#DIV/0!		#DIV/0!
SERT3;RN2-GAL4			#DIV/0!		#DIV/0!		#DIV/0!						UAS-SERTdn			#DIV/0!		#DIV/0!		#DIV/0!					SERT3;RN2-GAL4/ UAS-SERTdn			#DIV/0!		#DIV/0!		#DIV/0!
SERT3;RN2-GAL4			#DIV/0!		#DIV/0!		#DIV/0!						UAS-SERTdn			#DIV/0!		#DIV/0!		#DIV/0!					SERT3;RN2-GAL4/ UAS-SERTdn			#DIV/0!		#DIV/0!		#DIV/0!
SERT3;RN2-GAL4			#DIV/0!		#DIV/0!		#DIV/0!						UAS-SERTdn			#DIV/0!		#DIV/0!		#DIV/0!					SERT3;RN2-GAL4/ UAS-SERTdn			#DIV/0!		#DIV/0!		#DIV/0!
SERT3;RN2-GAL4			#DIV/0!		#DIV/0!		#DIV/0!						UAS-SERTdn			#DIV/0!		#DIV/0!		#DIV/0!					SERT3;RN2-GAL4/ UAS-SERTdn			#DIV/0!		#DIV/0!		#DIV/0!
SERT3;RN2-GAL4			#DIV/0!		#DIV/0!		#DIV/0!						UAS-SERTdn			#DIV/0!		#DIV/0!		#DIV/0!					SERT3;RN2-GAL4/ UAS-SERTdn			#DIV/0!		#DIV/0!		#DIV/0!
SERT3;RN2-GAL4			#DIV/0!		#DIV/0!		#DIV/0!						UAS-SERTdn			#DIV/0!		#DIV/0!		#DIV/0!					SERT3;RN2-GAL4/ UAS-SERTdn			#DIV/0!		#DIV/0!		#DIV/0!
SERT3;RN2-GAL4			#DIV/0!		#DIV/0!		#DIV/0!						UAS-SERTdn			#DIV/0!		#DIV/0!		#DIV/0!					SERT3;RN2-GAL4/ UAS-SERTdn			#DIV/0!		#DIV/0!		#DIV/0!
SERT3;RN2-GAL4			#DIV/0!		#DIV/0!		#DIV/0!						UAS-SERTdn			#DIV/0!		#DIV/0!		#DIV/0!					SERT3;RN2-GAL4/ UAS-SERTdn			#DIV/0!		#DIV/0!		#DIV/0!
SERT3;RN2-GAL4			#DIV/0!		#DIV/0!		#DIV/0!						UAS-SERTdn			#DIV/0!		#DIV/0!		#DIV/0!					SERT3;RN2-GAL4/ UAS-SERTdn			#DIV/0!		#DIV/0!		#DIV/0!
SERT3;RN2-GAL4			#DIV/0!		#DIV/0!		#DIV/0!						UAS-SERTdn			#DIV/0!		#DIV/0!		#DIV/0!					SERT3;RN2-GAL4/ UAS-SERTdn			#DIV/0!		#DIV/0!		#DIV/0!
SERT3;RN2-GAL4			#DIV/0!		#DIV/0!		#DIV/0!																		SERT3;RN2-GAL4/ UAS-SERTdn			#DIV/0!		#DIV/0!		#DIV/0!
																									SERT3;RN2-GAL4/ UAS-SERTdn			#DIV/0!		#DIV/0!		#DIV/0!
Genotype	Average	STDEV	Sterror	Number	compare with 0	Ttest	UAS-SERTdn	SERT3;RN2-GAL4/ UAS-SERTdn			One Way ANOVA	SERT3;RN2-GAL4/ UAS-SERTdn	UAS-SERTdn	SERT3;RN2-GAL4											SERT3;RN2-GAL4/ UAS-SERTdn			#DIV/0!		#DIV/0!		#DIV/0!
SERT3;RN2-GAL4	-0.35258	0.420774	0.108643	15	˂0.001	RN2-GAL4	0.834304	0.770862			SERT3;RN2-GAL4	0.86	0.843
UAS-SERTdn	-0.384454	0.405909	0.104805	15	˂0.001	UAS-SERTdn		0.941498			UAS-SERTdn	0.99
SERT3;RN2-GAL4/ UAS-SERTdn	-0.394895	0.36538	0.0943407	15	˂0.001
Genotype	0.00025	0.0025
SERT3;RN2-GAL4	-0.028078	-0.35258	0.00025
UAS-SertDN	-0.0479276	-0.384454	0.0025
Experimental	0.217346	-0.394895
Genotype	Average	STDEV
SERT3;RN2-GAL4	0.0719628	0.108643
UAS-SERTdn	0.0898198	0.104805
SERT3;RN2-GAL4/ UAS-SERTdn	0.079583	0.0943407
