# Supplementary material for: Serotonin transporter dependent modulation of food-seeking behavior
Source: PLoS One. 2020 Jan 24;15(1):e0227554. doi: 10.1371/journal.pone.0227554 (PMC6980608; doi:10.1371/journal.pone.0227554)
Supplement: S4 Table — (XLSX) [file pone.0227554.s006.xlsx]

## Sheet: Figure 2A
n	Genotype 1	Date	# out	%out	Juice	% Juice	AA	3% AA	Total	Index	total - #out	n	Genotype 2	Date	# out	%out	Juice	% Juice	AA	3% AA	Total	Index	total - #out	n	Genotype 3	Date	# out	%out	Juice	% Juice	3% Acetic acid	% Acetic acid	Total	Index	total - #out
6	RN2-GAL4	2019-11-13	0	0	19	0.351852	35	0.648148	54	0.296296	54	1	UAS-Sert: GFP	2019-11-13	2	0.037037	16	0.296296	36	0.666667	54	0.384615	52	1	UAS-Sert: GFPxRN2-GAL4	2019-11-13	0	0	22	0.366667	38	0.633333	60	0.266667	60
8	RN2-GAL4	2019-11-13	5	0.102041	17	0.346939	27	0.55102	49	0.227273	44	3	UAS-Sert: GFP	2019-11-13	2	0.0327869	22	0.360656	37	0.606557	61	0.254237	59	2	UAS-Sert: GFPxRN2-GAL4	2019-11-13	3	0.0526316	8	0.140351	46	0.807018	57	0.703704	54
9	RN2-GAL4	2019-11-13	5	0.0862069	20	0.344828	33	0.568966	58	0.245283	53	4	UAS-Sert: GFP	2019-11-13	3	0.0545455	13	0.236364	39	0.709091	55	0.5	52	3	UAS-Sert: GFPxRN2-GAL4	2019-11-13	4	0.0754717	32	0.603774	17	0.320755	53	-0.306122	49
10	RN2-GAL4	2019-11-13	0	0	8	0.145455	47	0.854545	55	0.709091	55	5	UAS-Sert: GFP	2019-11-13	3	0.0576923	30	0.576923	19	0.365385	52	-0.22449	49	4	UAS-Sert: GFPxRN2-GAL4	2019-11-13	5	0.0847458	22	0.372881	32	0.542373	59	0.185185	54
12	RN2-GAL4	2019-11-14	2	0.0344828	31	0.534483	25	0.431034	58	-0.107143	56	7	UAS-Sert: GFP	2019-11-13	5	0.0961538	26	0.5	21	0.403846	52	-0.106383	47	5	UAS-Sert: GFPxRN2-GAL4	2019-11-13	2	0.0384615	22	0.423077	28	0.538462	52	0.12	50
14	RN2-GAL4	2019-11-14	4	0.0740741	29	0.537037	21	0.388889	54	-0.16	50	8	UAS-Sert: GFP	2019-11-13	2	0.037037	41	0.759259	11	0.203704	54	-0.576923	52	10	UAS-Sert: GFPxRN2-GAL4	2019-11-13	5	0.078125	2	0.03125	57	0.890625	64	0.932203	59
15	RN2-GAL4	2019-11-14	2	0.0289855	21	0.304348	46	0.666667	69	0.373134	67	9	UAS-Sert: GFP	2019-11-13	2	0.0350877	21	0.368421	34	0.596491	57	0.236364	55	12	UAS-Sert: GFPxRN2-GAL4	2019-11-14	9	0.155172	0	0	49	0.844828	58	1	49
16	RN2-GAL4	2019-11-14	1	0.015873	12	0.190476	50	0.793651	63	0.612903	62	10	UAS-Sert: GFP	2019-11-13	2	0.0444444	20	0.444444	23	0.511111	45	0.0697674	43	13	UAS-Sert: GFPxRN2-GAL4	2019-11-14	1	0.0163934	44	0.721311	16	0.262295	61	-0.466667	60
17	RN2-GAL4	2019-11-14	4	0.0689655	7	0.12069	47	0.810345	58	0.740741	54	11	UAS-Sert: GFP	2019-11-13	1	0.0188679	14	0.264151	38	0.716981	53	0.461538	52	14	UAS-Sert: GFPxRN2-GAL4	2019-11-14	0	0	30	0.447761	37	0.552239	67	0.104478	67
19	RN2-GAL4	2019-11-14	5	0.0819672	7	0.114754	49	0.803279	61	0.75	56	12	UAS-Sert: GFP	2019-11-14	0	0	14	0.237288	45	0.762712	59	0.525424	59	15	UAS-Sert: GFPxRN2-GAL4	2019-11-14	5	0.0833333	5	0.0833333	50	0.833333	60	0.818182	55
20	RN2-GAL4	2019-11-14	5	0.0909091	30	0.545455	20	0.363636	55	-0.2	50	13	UAS-Sert: GFP	2019-11-14	3	0.0508475	6	0.101695	50	0.847458	59	0.785714	56	16	UAS-Sert: GFPxRN2-GAL4	2019-11-14	5	0.0877193	42	0.736842	10	0.175439	57	-0.615385	52
												14	UAS-Sert: GFP	2019-11-14	0	0	11	0.174603	52	0.825397	63	0.650794	63	17	UAS-Sert: GFPxRN2-GAL4	2019-11-14	2	0.0253165	38	0.481013	39	0.493671	79	0.012987	77
												15	UAS-Sert: GFP	2019-11-14	2	0.0322581	20	0.322581	40	0.645161	62	0.333333	60	18	UAS-Sert: GFPxRN2-GAL4	2019-11-14	11	0.189655	22	0.37931	25	0.431034	58	0.0638298	47
												17	UAS-Sert: GFP	2019-11-14	1	0.0153846	9	0.138462	55	0.846154	65	0.71875	64	19	UAS-Sert: GFPxRN2-GAL4	2019-11-14	12	0.210526	4	0.0701754	41	0.719298	57	0.822222	45
												18	UAS-Sert: GFP	2019-11-14	0	0	12	0.196721	49	0.803279	61	0.606557	61	20	UAS-Sert: GFPxRN2-GAL4	2019-11-14	2	0.0338983	17	0.288136	40	0.677966	59	0.403509	57
												19	UAS-Sert: GFP	2019-11-14	1	0.0151515	15	0.227273	50	0.757576	66	0.538462	65	21	UAS-Sert: GFPxRN2-GAL4	2019-11-14	5	0.0925926	40	0.740741	9	0.166667	54	-0.632653	49
												20	UAS-Sert: GFP	2019-11-14	4	0.0606061	25	0.378788	37	0.560606	66	0.193548	62	22	UAS-Sert: GFPxRN2-GAL4	2019-11-14	11	0.177419	15	0.241935	36	0.580645	62	0.411765	51
												21	UAS-Sert: GFP	2019-11-14	2	0.0350877	27	0.473684	28	0.491228	57	0.0181818	55	23	UAS-Sert: GFPxRN2-GAL4	2019-11-14	0	0	4	0.0701754	53	0.929825	57	0.859649	57
												Genotyp		Average	Standard deviation		n	Error
												RN2-GAL4		0.317053	0.360531		11	0.108704
												UAS-Sert GFP		0.298305	0.357231		18	0.0842
												RN2-GAL4xUAS-Sert		0.260197	0.530693		18	0.125085
												One sample	RN2	UAS	Exp.
												0	p= 0,2	p= 0,001	p= 0,03
												ANOVA		RN2	UAS	UxR
												RN2-GAL4			0.998628	0.937871
												UAS-Sert GFP		0.998628		0.891846
												RN2-GAL4xUAS-Sert		0.937871	0.891846

## Sheet: Figure 2B
n	Genotype 1	Date	# out	%out	Juice	% Juice	3% Acetic acid	%Acetic acid	Total	Index	total - #out	Dauer		n	Genotype 2	Date	# out	%out	Juice	% Juice	3% Acetic acid	% Acetic acid	Total	Index	total - #out	Dauer		n	Genotype 3	Date	# out	%out	Juice	% Juice	3% Acetic acid	% Acetic acid	Total	Index	total - #out
3	UAS Trh-RNAi	2019-11-05	1	0.0181818	6	0.109091	48	0.872727	55	0.777778	54			1	RN2-GAL4	2019-11-05	2	0.0344828	22	0.37931	34	0.586207	58	0.214286	56			3	TrhxRN2	2019-11-05	0	0	1	0.0208333	47	0.979167	48	0.958333	48
4	UAS Trh-RNAi	2019-11-05	0	0	12	0.218182	43	0.781818	55	0.563636	55			2	RN2-GAL4	2019-11-05	0	0	22	0.360656	39	0.639344	61	0.278689	61			5	TrhxRN2	2019-11-06	3	0.0545455	0	0	52	0.945455	55	1	52
7	UAS Trh-RNAi	2019-11-05	0	0	24	0.470588	27	0.529412	51	0.0588235	51			3	RN2-GAL4	2019-11-05	4	0.0655738	29	0.47541	28	0.459016	61	-0.0175439	57			7	TrhxRN2	2019-11-06	4	0.0740741	1	0.0185185	49	0.907407	54	0.96	50
8	UAS Trh-RNAi	2019-11-05	2	0.0357143	36	0.642857	18	0.321429	56	-0.333333	54			4	RN2-GAL4	2019-11-05	0	0	28	0.459016	33	0.540984	61	0.0819672	61			8	TrhxRN2	2019-11-06	0	0	0	0	63	1	63	1	63
9	UAS Trh-RNAi	2019-11-05	3	0.0909091	17	0.515152	13	0.393939	33	-0.133333	30			6	RN2-GAL4	2019-11-05	1	0.0172414	17	0.293103	40	0.689655	58	0.403509	57			9	TrhxRN2	2019-11-06	0	0	5	0.0925926	49	0.907407	54	0.814815	54
10	UAS Trh-RNAi	2019-11-06	0	0	1	0.0178571	55	0.982143	56	0.964286	56			7	RN2-GAL4	2019-11-05	1	0.0153846	19	0.292308	45	0.692308	65	0.40625	64			10	TrhxRN2	2019-11-06	1	0.0172414	9	0.155172	48	0.827586	58	0.684211	57
11	UAS Trh-RNAi	2019-11-06	0	0	10	0.178571	46	0.821429	56	0.642857	56			8	RN2-GAL4	2019-11-05	5	0.108696	18	0.391304	23	0.5	46	0.121951	41			11	TrhxRN2	2019-11-06	1	0.02	2	0.04	47	0.94	50	0.918367	49
12	UAS Trh-RNAi	2019-11-06	2	0.0384615	2	0.0384615	48	0.923077	52	0.92	50			10	RN2-GAL4	2019-11-05	1	0.0175439	15	0.263158	41	0.719298	57	0.464286	56			12	TrhxRN2	2019-11-07	1	0.0188679	1	0.0188679	51	0.962264	53	0.961538	52
13	UAS Trh-RNAi	2019-11-06	5	0.0925926	3	0.0555556	46	0.851852	54	0.877551	49			11	RN2-GAL4	2019-11-05	3	0.0508475	34	0.576271	22	0.372881	59	-0.214286	56			13	TrhxRN2	2019-11-07	3	0.0566038	5	0.0943396	45	0.849057	53	0.8	50
14	UAS Trh-RNAi	2019-11-06	0	0	0	0	58	1	58	1	58			12	RN2-GAL4	2019-11-06	4	0.0754717	30	0.566038	19	0.358491	53	-0.22449	49			14	TrhxRN2	2019-11-07	2	0.0344828	2	0.0344828	54	0.931034	58	0.928571	56
15	UAS Trh-RNAi	2019-11-06	1	0.0178571	45	0.803571	10	0.178571	56	-0.636364	55			14	RN2-GAL4	2019-11-06	4	0.0666667	30	0.5	26	0.433333	60	-0.0714286	56			16	TrhxRN2	2019-11-07	0	0	4	0.0677966	55	0.932203	59	0.864407	59
16	UAS Trh-RNAi	2019-11-06	1	0.0188679	48	0.90566	4	0.0754717	53	-0.846154	52			15	RN2-GAL4	2019-11-06	4	0.0677966	19	0.322034	36	0.610169	59	0.309091	55			17	TrhxRN2	2019-11-07	2	0.0338983	25	0.423729	32	0.542373	59	0.122807	57
18	UAS Trh-RNAi	2019-11-07	2	0.04	14	0.28	34	0.68	50	0.416667	48			17	RN2-GAL4	2019-11-06	1	0.0172414	20	0.344828	37	0.637931	58	0.298246	57			18	TrhxRN2	2019-11-07	3	0.0555556	19	0.351852	32	0.592593	54	0.254902	51
20	UAS Trh-RNAi	2019-11-07	1	0.0181818	2	0.0363636	52	0.945455	55	0.925926	54			18	RN2-GAL4	2019-11-06	4	0.0714286	37	0.660714	15	0.267857	56	-0.423077	52			19	TrhxRN2	2019-11-07	1	0.0175439	4	0.0701754	52	0.912281	57	0.857143	56
21	UAS Trh-RNAi	2019-11-07	0	0	24	0.436364	31	0.563636	55	0.127273	55			19	RN2-GAL4	2019-11-06	5	0.0833333	20	0.333333	35	0.583333	60	0.272727	55
22	UAS Trh-RNAi	2019-11-07	1	0.0196078	44	0.862745	6	0.117647	51	-0.76	50			27	RN2-GAL4	2019-11-07	5	0.0892857	28	0.5	23	0.410714	56	-0.0980392	51
23	UAS Trh-RNAi	2019-11-07	0	0	2	0.0350877	55	0.964912	57	0.929825	57			28	RN2-GAL4	2019-11-07	5	0.0925926	15	0.277778	34	0.62963	54	0.387755	49
24	UAS Trh-RNAi	2019-11-07	1	0.0178571	0	0	55	0.982143	56	1	55			32	RN2-GAL4	2019-11-07	2	0.031746	18	0.285714	43	0.68254	63	0.409836	61
														35	RN2-GAL4	2019-11-07	2	0.037037	33	0.611111	19	0.351852	54	-0.269231	52
														38	RN2-GAL5	2019-11-07	5	0.0925926	19	0.351852	30	0.555556	54	0.22449	49
							Genotyp		Average	STABW	Error	n
							UAS Trh-RNAi		0.360858	0.654438	0.154252	18
							RN2-GAL4		0.127749	0.266813	0.0596612	20
							TrhxRN2		0.79465	0.272265	0.0727659	14
							One sample t-test
							UAS Trh-RNAi		p= 0,03
							RN2-GAL4		p= 0,04
							TrhxRN2		p= 0,0001
							Anova		UAS Trh RNAi	RN2-GAL4	Trhx RN2
							UAS Trh-RNAi			0.246524	0.0223596
							RN2-GAL4		0.246524		0.000328495
							TrhxRN2		0.0223596	0.000328495
