# Supplementary material for: Serotonin transporter dependent modulation of food-seeking behavior
Source: PLoS One. 2020 Jan 24;15(1):e0227554. doi: 10.1371/journal.pone.0227554 (PMC6980608; doi:10.1371/journal.pone.0227554)
Supplement: S5 Table — (XLSX) [file pone.0227554.s007.xlsx]

## Sheet: oct
Genotype 1	Date	1min	1min	Index		2min	2min	Index		3min	3min	Index		4min	4min	Index		5min	5min	Index		Direction
		oct+nacl	am			oct+nacl	am			oct+nacl	am			oct+nacl	am			oct+nacl	am
w 118	2014-12-22	7	2	-0.555556		6	2	-0.5		5	4	-0.111111		5	5	0		3	6	0.333333
w 118	2014-12-22	9	10	0.0526316		8	13	0.238095		10	15	0.2		7	9	0.125		10	12	0.0909091
w 118	2014-12-22	7	10	0.176471		9	8	-0.0588235		9	10	0.0526316		9	8	-0.0588235		11	9	-0.1
w 118	2014-12-23	13	11	-0.0833333		16	11	-0.185185		13	13	0		16	11	-0.185185		12	12	0
w 118	2014-12-23	6	9	0.2		7	10	0.176471		9	7	-0.125		7	7	0		8	7	-0.0666667
w 118	2014-12-29	12	7	-0.263158		9	8	-0.0588235		12	9	-0.142857		14	6	-0.4		8	13	0.238095
w 118	2014-12-29	5	8	0.230769		7	9	0.125		6	6	0		9	6	-0.2		8	9	0.0588235
w 118	2014-12-29	11	6	-0.294118		14	5	-0.473684		15	8	-0.304348		6	13	0.368421		4	14	0.555556
w 118	2015-01-14	14	9	-0.217391		11	12	0.0434783		6	13	0.368421		9	14	0.217391		9	13	0.181818
w 118	2015-01-14	10	10	0		9	13	0.181818		9	12	0.142857		10	13	0.130435		9	12	0.142857
w 118	2015-01-14	10	7	-0.176471		8	9	0.0588235		8	9	0.0588235		9	7	-0.125		7	9	0.125
w 118	2015-01-14	7	9	0.125		8	9	0.0588235		10	7	-0.176471		10	6	-0.25		8	7	-0.0666667
W 118	Average	STDEV	Sterror	Number
1Min	-0.0670962	0.240929	0.0695501	12
2Min	-0.0328339	0.242708	0.0700638	12
3Min	-0.00308778	0.184491	0.053258	12
4Min	-0.0314801	0.217343	0.0627415	12
5Min	0.124422	0.188385	0.0543821	12

## Sheet: am
Genotype 1	Date	1min	1min	Index		2min	2min	Index		3min	3min	Index		4min	4min	Index		5min	5min	Index
		am+ nacl	oct			am+ nacl	oct			am+ nacl	oct			am+ nacl	oct			am+ nacl	oct
w 118	2015-12-22	9	7	-0.125		10	7	-0.176471		9	9	0		11	8	-0.157895		10	7	-0.176471
w 118	2015-12-22	11	10	-0.047619		10	13	0.130435		9	14	0.217391		7	15	0.363636		10	11	0.047619
w 118	2015-12-22	7	6	-0.0769231		8	7	-0.0666667		8	4	-0.333333		10	4	-0.428571		8	6	-0.142857
w 118	2015-12-23	11	17	0.214286		8	19	0.407407		10	18	0.285714		11	16	0.185185		12	15	0.111111
w 118	2015-12-23	15	13	-0.0714286		17	14	-0.0967742		15	15	0		15	15	0		8	23	0.483871
w 118	2015-12-29	3	12	0.6		3	15	0.666667		5	13	0.444444		5	15	0.5		6	15	0.428571
w 118	2015-12-29	2	9	0.636364		4	9	0.384615		8	8	0		11	6	-0.294118		10	6	-0.25
w 118	2015-12-29	8	8	0		12	6	-0.333333		10	9	-0.0526316		7	7	0		6	9	0.2
w 118	2015-01-14	9	11	0.1		4	14	0.555556		4	12	0.5		4	13	0.529412		6	9	0.2
w 118	2015-01-14	8	10	0.111111		7	10	0.176471		7	10	0.176471		6	9	0.2		8	8	0
w 118	2015-01-14	8	9	0.0588235		5	12	0.411765		7	8	0.0666667		9	7	-0.125		11	6	-0.294118
w 118	2015-01-14	8	12	0.2		9	12	0.142857		6	15	0.428571		6	13	0.368421		7	13	0.3
W 118	Average	STDEV	Sterror	Number
1Min	0.133301	0.250883	0.0724237	12
2Min	0.183544	0.309972	0.0894813	12
3Min	0.144441	0.244801	0.0706681	12
4Min	0.0950892	0.31258	0.090234	12
5Min	0.0756439	0.258371	0.0745852	12

## Sheet: Li
Genotype 1		1min	1min	Index		2min	2min	Index		3min	3min	Index		4min	4min	Index		5min	5min	Index
		oct+nacl	am			oct+nacl	am			oct+nacl	am			oct+nacl	am			oct+nacl	am
w 118		-0.555556	-0.125	-0.340278		-0.5	-0.176471	-0.338235		-0.111111	0	-0.0555556		0	-0.157895	-0.0789474		0.333333	-0.176471	0.0784314
w 118		0.0526316	-0.047619	0.00250627		0.238095	0.130435	0.184265		0.2	0.217391	0.208696		0.125	0.363636	0.244318		0.0909091	0.047619	0.0692641
w 118		0.176471	-0.0769231	0.0497738		-0.0588235	-0.0666667	-0.0627451		0.0526316	-0.333333	-0.140351		-0.0588235	-0.428571	-0.243697		-0.1	-0.142857	-0.121429
w 118		-0.0833333	0.214286	0.0654762		-0.185185	0.407407	0.111111		0	0.285714	0.142857		-0.185185	0.185185	0		0	0.111111	0.0555556
w 118		0.2	-0.0714286	0.0642857		0.176471	-0.0967742	0.0398482		-0.125	0	-0.0625		0	0	0		-0.0666667	0.483871	0.208602
w 118		-0.263158	0.6	0.168421		-0.0588235	0.666667	0.303922		-0.142857	0.444444	0.150794		-0.4	0.5	0.05		0.238095	0.428571	0.333333
w 118		0.230769	0.636364	0.433566		0.125	0.384615	0.254808		0	0	0		-0.2	-0.294118	-0.247059		0.0588235	-0.25	-0.0955882
w 118		-0.294118	0	-0.147059		-0.473684	-0.333333	-0.403509		-0.304348	-0.0526316	-0.17849		0.368421	0	0.184211		0.555556	0.2	0.377778
w 118		-0.217391	0.1	-0.0586957		0.0434783	0.555556	0.299517		0.368421	0.5	0.434211		0.217391	0.529412	0.373402		0.181818	0.2	0.190909
w 118		0	0.111111	0.0555556		0.181818	0.176471	0.179144		0.142857	0.176471	0.159664		0.130435	0.2	0.165217		0.142857	0	0.0714286
w 118		-0.176471	0.0588235	-0.0588235		0.0588235	0.411765	0.235294		0.0588235	0.0666667	0.0627451		-0.125	-0.125	-0.125		0.125	-0.294118	-0.0845588
w 118		0.125	0.2	0.1625		0.0588235	0.142857	0.10084		-0.176471	0.428571	0.12605		-0.25	0.368421	0.0592105		-0.0666667	0.3	0.116667
																				0.05
W1118	Average	STDEV	Sterror	Number																0.15
1Min	0.0331024	0.187789	0.0542101	12
2Min	0.075355	0.234625	0.0677303	12
3Min	0.0706767	0.170338	0.0491723	12
4Min	0.0318045	0.189857	0.054807	12
5Min	0.100033	0.158828	0.0458498	12

## Sheet: oct_5ethanol
Genotype 1	Date	1min	1min	Index		2min	2min	Index		3min	3min	Index		4min	4min	Index		5min	5min	Index
		oct+nacl	am			oct+nacl	am			oct+nacl	am			oct+nacl	am			oct+nacl	am
w 118	2015-01-26	10	12	0.0909091		12	12	0		12	11	-0.0434783		9	13	0.181818		8	16	0.333333
w 118	2015-01-26	3	13	0.625		11	6	-0.294118		12	6	-0.333333		11	4	-0.466667		10	7	-0.176471
w 118	2015-01-27	13	9	-0.181818		12	8	-0.2		12	11	-0.0434783		11	11	0		10	9	-0.0526316
w 118	2015-01-27	9	11	0.1		9	7	-0.125		13	5	-0.444444		11	6	-0.294118		13	6	-0.368421
w 118	2015-01-27	6	11	0.294118		8	10	0.111111		11	9	-0.1		13	7	-0.3		11	11	0
w 118	2015-01-28	10	10	0		13	7	-0.3		12	7	-0.263158		9	10	0.0526316		8	11	0.157895
w 118	2015-01-29	13	6	-0.368421		13	6	-0.368421		14	4	-0.555556		10	8	-0.111111		11	7	-0.222222
w 118	2015-01-29	9	10	0.0526316		9	11	0.1		8	12	0.2		8	12	0.2		8	12	0.2
w 118				#DIV/0!				#DIV/0!				#DIV/0!				#DIV/0!				#DIV/0!
w 118				#DIV/0!				#DIV/0!				#DIV/0!				#DIV/0!				#DIV/0!
w 118				#DIV/0!				#DIV/0!				#DIV/0!				#DIV/0!				#DIV/0!
w 118				#DIV/0!				#DIV/0!				#DIV/0!				#DIV/0!				#DIV/0!
W 118	Average	STDEV	Sterror	Number
1Min	0.0765524	0.297627	0.105227	8
2Min	-0.134553	0.187225	0.0661941	8
3Min	-0.197931	0.246954	0.0873114	8
4Min	-0.0921807	0.243333	0.0860314	8
5Min	-0.0160647	0.236947	0.0837733	8

## Sheet: am_5Ethanol
Genotype 1	Date	1min	1min	Index		2min	2min	Index		3min	3min	Index		4min	4min	Index		5min	5min	Index
		oct+nacl	am			oct+nacl	am			oct+nacl	am			oct+nacl	am			oct+nacl	am
w 118	2015-01-26	10	11	0.047619		8	12	0.2		8	11	0.157895		9	12	0.142857		9	12	0.142857
w 118	2015-01-26	11	8	-0.157895		9	10	0.0526316		10	8	-0.111111		11	8	-0.157895		9	10	0.0526316
w 118	2015-01-27	12	8	-0.2		7	10	0.176471		4	10	0.428571		8	12	0.2		7	12	0.263158
w 118	2015-01-27	7	12	0.263158		10	10	0		7	14	0.333333		7	13	0.3		6	14	0.4
w 118	2015-01-27	7	10	0.176471		7	11	0.222222		7	11	0.222222		6	10	0.25		6	10	0.25
w 118	2015-01-28	10	6	-0.25		8	9	0.0588235		10	8	-0.111111		8	10	0.111111		10	8	-0.111111
w 118	2015-01-28	9	11	0.1		9	11	0.1		7	16	0.391304		3	13	0.625		7	14	0.333333
w 118	2015-01-29	4	16	0.6		4	14	0.555556		6	10	0.25		8	12	0.2		8	12	0.2
w 118	2015-01-29	10	6	-0.25		8	10	0.111111		7	9	0.125		4	13	0.529412		6	11	0.294118
w 118				#DIV/0!				#DIV/0!				#DIV/0!				#DIV/0!				#DIV/0!
w 118				#DIV/0!				#DIV/0!				#DIV/0!				#DIV/0!				#DIV/0!
w 118				#DIV/0!				#DIV/0!				#DIV/0!				#DIV/0!				#DIV/0!
W 118	Average	STDEV	Sterror	Number
1Min	0.0365948	0.285162	0.0950541	9
2Min	0.164091	0.164093	0.0546976	9
3Min	0.187345	0.19658	0.0655268	9
4Min	0.244498	0.229965	0.076655	9
5Min	0.202776	0.156056	0.156056	9

## Sheet: li_5eth
Genotype 1		1min	1min	Index		2min	2min	Index		3min	3min	Index		4min	4min	Index		5min	5min	Index
		oct+nacl	am			oct+nacl	am			oct+nacl	am			oct+nacl	am			oct+nacl	am
w 118		0.0909091	0.047619	0.0692641		0	0.2	0.1		-0.0434783	0.157895	0.0572082		0.181818	0.142857	0.162338		0.333333	0.142857	0.238095
w 118		0.625	-0.157895	0.233553		-0.294118	0.0526316	-0.120743		-0.333333	-0.111111	-0.222222		-0.466667	-0.157895	-0.312281		-0.176471	0.0526316	-0.0619195
w 118		-0.181818	-0.2	-0.190909		-0.2	0.176471	-0.0117647		-0.0434783	0.428571	0.192547		0	0.2	0.1		-0.0526316	0.263158	0.105263
w 118		0.1	0.263158	0.181579		-0.125	0	-0.0625		-0.444444	0.333333	-0.0555556		-0.294118	0.3	0.00294118		-0.368421	0.4	0.0157895
w 118		0.294118	0.176471	0.235294		0.111111	0.222222	0.166667		-0.1	0.222222	0.0611111		-0.3	0.25	-0.025		0	0.25	0.125
w 118		0	-0.25	-0.125		-0.3	0.0588235	-0.120588		-0.263158	-0.111111	-0.187135		0.0526316	0.111111	0.0818713		0.157895	-0.111111	0.0233918
w 118		-0.368421	0.6	0.115789		-0.368421	0.555556	0.0935673		-0.555556	0.25	-0.152778		-0.111111	0.2	0.0444444		-0.222222	0.2	-0.0111111
w 118		0.0526316	-0.25	-0.0986842		0.1	0.111111	0.105556		0.2	0.125	0.1625		0.2	0.529412	0.364706		0.2	0.294118	0.247059
W1118	Average	STDEV	Sterror	Number
1Min	0.0526107	0.169349	0.0598738	8
2Min	0.0187742	0.112135	0.0396457	8
3Min	-0.0180405	0.159783	0.0564917	8
4Min	0.0523775	0.190581	0.0673806	8
5Min	0.085196	0.114093	0.0403378	8

## Sheet: Tabelle1
		1			2			3			4			5
	1	-0.340278	0.0692641	2	-0.338235	0.1	3	-0.0555556	0.0572082	4	-0.0789474	0.162338	5	0.0784314	0.238095
	1	0.00250627	0.233553	2	0.184265	-0.120743	3	0.208696	-0.222222	4	0.244318	-0.312281	5	0.0692641	-0.0619195
	1	0.0497738	-0.190909	2	-0.0627451	-0.0117647	3	-0.140351	0.192547	4	-0.243697	0.1	5	-0.121429	0.105263
	1	0.0654762	0.181579	2	0.111111	-0.0625	3	0.142857	-0.0555556	4	0	0.00294118	5	0.0555556	0.0157895
	1	0.0642857	0.235294	2	0.0398482	0.166667	3	-0.0625	0.0611111	4	0	-0.025	5	0.208602	0.125
	1	0.168421	-0.125	2	0.303922	-0.120588	3	0.150794	-0.187135	4	0.05	0.0818713	5	0.333333	0.0233918
	1	0.433566	0.115789	2	0.254808	0.0935673	3	0	-0.152778	4	-0.247059	0.0444444	5	-0.0955882	-0.0111111
	1	-0.147059	-0.0986842	2	-0.403509	0.105556	3	-0.17849	0.1625	4	0.184211	0.364706	5	0.377778	0.247059
	1	-0.0586957		2	0.299517		3	0.434211		4	0.373402		5	0.190909
	1	0.0555556		2	0.179144		3	0.159664		4	0.165217		5	0.0714286
	1	-0.0588235		2	0.235294		3	0.0627451		4	-0.125		5	-0.0845588
	1	0.1625		2	0.10084		3	0.12605		4	0.0592105		5	0.116667
														0.05
														0.15
														0.100028
	TTEST	0.815835			0.535641			0.25777			0.815292			0.822867
	W1118	Average	STDEV	Sterror	Number		W1118	Average	STDEV	Sterror	Number
													1	2	3	4	5
	1Min	0.0331024	0.187789	0.0542101	12		1Min	0.0526107	0.169349	0.0598738	8	NO ethanol	0.03	0.08	0.07	0.03	0.1
												ethanol	0.05	0.02	-0.02	0.05	0.09
	2Min	0.075355	0.234625	0.0677303	12		2Min	0.0187742	0.112135	0.0396457	8
													0.054	0.068	0.049	0.054	0.046
	3Min	0.0706767	0.170338	0.0491723	12		3Min	-0.0180405	0.159783	0.0564917	8		0.06	0.04	0.056	0.07	0.04
	4Min	0.0318045	0.189857	0.054807	12		4Min	0.0523775	0.190581	0.0673806	8
	5Min	0.100033	0.158828	0.0458498	12		5Min	0.085196	0.114093	0.0403378	8
									p	0,09-0,05
		0.0331024	0.187789	12	0.0542101	0	0.610632	11	0.55385
		0.0526107	0.169349	8	0.0598738	0	0.878695	7	0.408714
		0.075355	0.234625	12	0.0677303	0	1.11257	11	0.289614
		0.0187742	0.112135	8	0.0396457	0	0.473549	7	0.650234
		0.0706767	0.170338	12	0.0491723	0	1.43733	11	0.178456
		-0.0180405	0.159783	8	0.0564917	0	-0.319348	7	0.758782
		0.0318045	0.189857	12	0.054807	0	0.580301	11	0.573407
		0.0523775	0.190581	8	0.0673806	0	0.777338	7	0.462416
		0.100033	0.158828	12	0.0458498	0	2.18175	11	0.0517071
		0.085196	0.114093	8	0.0403378	0	2.11206	7	0.0725671

## Sheet: Aversive learning Fig 5B  
Aversive learning (short time)
3-OCT with Punish
Genotype 1	Date	3-OCT (Punish)	MCH	Index	Chanel		Genotype 1	Date	3-OCT (Punish)	MCH	Index	Chanel			Genotype 1	Date	3-OCT (Punish)	MCH	Index	Chanel
		1: 80	1:100						1: 80	1:100							1: 80	1:100
RN2-GAL4	2016-02-24	12	45	-0.578947	2		UAS-SertDN	2016-02-24	27	91	-0.542373	3			RN2/SertDN	2016-02-24	15	38	-0.433962	1
RN2-GAL4	2016-02-24	16	62	-0.589744	1		UAS-SertDN	2016-02-24	16	51	-0.522388	2			RN2/SertDN	2016-02-24	25	64	-0.438202	4
RN2-GAL4	2016-02-24	8	60	-0.764706	4		UAS-SertDN	2016-02-24	17	32	-0.306122	1			RN2/SertDN	2016-02-24	17	48	-0.476923	3
RN2-GAL4	2016-02-24	11	47	-0.62069	3		UAS-SertDN	2016-02-24	6	78	-0.857143	4			RN2/SertDN	2016-02-24	11	40	-0.568627	2
RN2-GAL4	2016-02-25	36	52	-0.181818	1		UAS-SertDN	2016-02-25	20	68	-0.545455	2			RN2/SertDN	2016-02-25	16	56	-0.555556	3
RN2-GAL4	2016-02-25	8	54	-0.741935	4		UAS-SertDN	2016-02-25	13	33	-0.434783	1			RN2/SertDN	2016-02-25	13	45	-0.551724	2
RN2-GAL4	2016-02-25	14	34	-0.416667	3		UAS-SertDN	2016-02-25	14	33	-0.404255	4			RN2/SertDN	2016-02-25	16	43	-0.457627	1
RN2-GAL4	2016-02-25	14	63	-0.636364	2		UAS-SertDN	2016-02-25	13	53	-0.606061	3			RN2/SertDN	2016-02-25	14	56	-0.6	4
RN2-GAL4							UAS-SertDN								RN2/SertDN
RN2-GAL4	-0.566359	0.188606	0.0666823	8
UAS-SertDN	-0.527322	0.163968	0.0579716	8
RN2/SertDN	-0.510328	0.0656029	0.0231941	8
MCH with Punish
Genotype 1	Date	3-OCT (Punish)	MCH	Index	Chanel		Genotype 1	Date	3-OCT (Punish)	MCH	Index	Chanel			Genotype 1	Date	3-OCT (Punish)	MCH	Index	Chanel
		1: 80	1:100						1: 80	1:100							1: 80	1:100
RN2-GAL4	2016-02-24	29	22	-0.137255	2		UAS-SertDN	2016-02-24	64	16	-0.6	3			RN2/SertDN	2016-02-24	34	21	-0.236364	1
RN2-GAL4	2016-02-24	60	17	-0.558442	1		UAS-SertDN	2016-02-24	40	30	-0.142857	2			RN2/SertDN	2016-02-24	44	24	-0.294118	4
RN2-GAL4	2016-02-24	23	14	-0.243243	4		UAS-SertDN	2016-02-24	54	26	-0.35	1			RN2/SertDN	2016-02-24	57	26	-0.373494	3
RN2-GAL4	2016-02-24	44	9	-0.660377	3		UAS-SertDN	2016-02-24	64	35	-0.292929	4			RN2/SertDN	2016-02-24	41	13	-0.518519	2
RN2-GAL4	2016-02-25	55	16	-0.549296	1		UAS-SertDN	2016-02-25	49	29	-0.25641	2			RN2/SertDN	2016-02-25	27	20	-0.148936	3
RN2-GAL4	2016-02-25	71	21	-0.543478	4		UAS-SertDN	2016-02-25	36	26	-0.16129	1			RN2/SertDN	2016-02-25	65	17	-0.585366	2
RN2-GAL4	2016-02-25	29	14	-0.348837	3		UAS-SertDN	2016-02-25	62	14	-0.631579	4			RN2/SertDN	2016-02-25	48	19	-0.432836	1
RN2-GAL4	2016-02-25	75	16	-0.648352	2		UAS-SertDN	2016-02-25	65	12	-0.688312	3			RN2/SertDN	2016-02-25	75	32	-0.401869	4
RN2-GAL4							UAS-SertDN								RN2/SertDN
RN2-GAL4	-0.46116	0.194111	0.0686288	8				TTEST
						RN2-GAL4	RN2/SertDN	#DIV/0!
UAS-SertDN	-0.390422	0.21834	0.0771947	8
						UAS-SertDN	RN2/SertDN	#DIV/0!
RN2/SertDN	-0.373938	0.14431	0.0510214	8
Learning Index
Genotype 1	Date	3-OCT (Punish)	MCH	Index	Chanel		Genotype 1	Date	3-OCT (Punish)	MCH	Index	Chanel			Genotype 1	Date	3-OCT (Punish)	MCH	Index	Chanel
		1: 80	1:100						1: 80	1:100							1: 80	1:100
RN2-GAL4	2016-02-24	-0.578947	-0.137255	-0.358101	2		UAS-SertDN	2016-02-24	-0.542373	-0.6	-0.571186	3			RN2/SertDN	2016-02-24	-0.433962	-0.236364	-0.335163	1
RN2-GAL4	2016-02-24	-0.589744	-0.558442	-0.574093	1		UAS-SertDN	2016-02-24	-0.522388	-0.142857	-0.332623	2			RN2/SertDN	2016-02-24	-0.438202	-0.294118	-0.36616	4
RN2-GAL4	2016-02-24	-0.764706	-0.243243	-0.503975	4		UAS-SertDN	2016-02-24	-0.306122	-0.35	-0.328061	1			RN2/SertDN	2016-02-24	-0.476923	-0.373494	-0.425209	3
RN2-GAL4	2016-02-24	-0.62069	-0.660377	-0.640534	3		UAS-SertDN	2016-02-24	-0.857143	-0.292929	-0.575036	4			RN2/SertDN	2016-02-24	-0.568627	-0.518519	-0.543573	2
RN2-GAL4	2016-02-25	-0.181818	-0.549296	-0.365557	1		UAS-SertDN	2016-02-25	-0.545455	-0.25641	-0.400932	2			RN2/SertDN	2016-02-25	-0.555556	-0.148936	-0.352246	3
RN2-GAL4	2016-02-25	-0.741935	-0.543478	-0.642707	4		UAS-SertDN	2016-02-25	-0.434783	-0.16129	-0.298036	1			RN2/SertDN	2016-02-25	-0.551724	-0.585366	-0.568545	2
RN2-GAL4	2016-02-25	-0.416667	-0.348837	-0.382752	3		UAS-SertDN	2016-02-25	-0.404255	-0.631579	-0.517917	4			RN2/SertDN	2016-02-25	-0.457627	-0.432836	-0.445231	1
RN2-GAL4	2016-02-25	-0.636364	-0.648352	-0.642358	2		UAS-SertDN	2016-02-25	-0.606061	-0.688312	-0.647186	3			RN2/SertDN	2016-02-25	-0.6	-0.401869	-0.500935	4
RN2-GAL4							UAS-SertDN								RN2/SertDN
RN2-GAL4	-0.513759	0.128912	0.0455774	8				TTEST
						RN2-GAL4	RN2/SertDN	#DIV/0!
UAS-SertDN	-0.458872	0.134872	0.0476843	8
						UAS-SertDN	RN2/SertDN	#DIV/0!
RN2/SertDN	-0.442133	0.0888963	0.0314296	8
Aversive learning (short time)
3-OCT with Punish
Genotype 1	Date	3-OCT (Punish)	MCH	Index	Chanel		Genotype 1	Date	3-OCT (Punish)	MCH	Index	Chanel			Genotype 1	Date	3-OCT	MCH	Index	Chanel
		1: 80	1:125						1: 80	1:125							1: 80	1:125
RN2-GAL4	2016-02-18	8	64	-0.777778	2		UAS-SertDN	2016-02-18	28	62	-0.377778	3			RN2/SertDN	2016-02-18	24	54	-0.384615	4
RN2-GAL4	2016-02-18	16	39	-0.418182	4		UAS-SertDN	2016-02-18	17	57	-0.540541	2			RN2/SertDN	2016-02-18	22	42	-0.3125	3
RN2-GAL4	2016-02-18	14	34	-0.416667	3		UAS-SertDN	2016-02-18	24	51	-0.36	4			RN2/SertDN	2016-02-18	18	62	-0.55	2
RN2-GAL4	-0.537542	0.208052	0.120119	3
UAS-SertDN	-0.426106	0.099501	0.0574469	3
RN2/SertDN	-0.415705	0.121764	0.0703005	3
MCH with Punish
Genotype 1	Date	3-OCT	MCH (Punish)	Index	Chanel		Genotype 1	Date	3-OCT	MCH (Punish)	Index	Chanel			Genotype 1	Date	3-OCT	MCH	Index	Chanel
		1: 80	1:125						1: 80	1:125							1: 80	1:125
RN2-GAL4	2016-02-18	60	22	-0.463415	2		UAS-SertDN	2016-02-18	61	14	-0.626667	3			RN2/SertDN	2016-02-18	56	23	-0.417722	4
RN2-GAL4	2016-02-18	46	32	-0.179487	4		UAS-SertDN	2016-02-18	50	24	-0.351351	2			RN2/SertDN	2016-02-18	58	28	-0.348837	3
RN2-GAL4	2016-02-18	57	18	-0.52	3		UAS-SertDN	2016-02-18	60	36	-0.25	4			RN2/SertDN	2016-02-18	35	27	-0.129032	2
RN2-GAL4							UAS-SertDN
RN2-GAL4	-0.387634	0.182467	0.105347	3				TTEST
						RN2-GAL4	RN2/SertDN	#DIV/0!
UAS-SertDN	-0.409339	0.194914	0.112534	3
						UAS-SertDN	RN2/SertDN	#DIV/0!
RN2/SertDN	-0.29853	0.150776	0.0870507	3
Learning Index
Genotype 1	Date	3-OCT	MCH	Index	Chanel		Genotype 1	Date	3-OCT	MCH	Index	Chanel			Genotype 1	Date	3-OCT	MCH	Index	Chanel
		1: 80	1:125						1: 80	1:125							1: 80	1:125
RN2-GAL4	2016-02-18	-0.777778	0.463415	-0.620596	2		UAS-SertDN	2016-02-18	-0.377778	0.626667	-0.502222	3			RN2/SertDN	2016-02-18	-0.384615	0.417722	-0.401168	4
RN2-GAL4	2016-02-18	-0.418182	0.179487	-0.298834	4		UAS-SertDN	2016-02-18	-0.540541	0.351351	-0.445946	2			RN2/SertDN	2016-02-18	-0.3125	0.348837	-0.330669	3
RN2-GAL4	2016-02-18	-0.416667	0.52	-0.468333	3		UAS-SertDN	2016-02-18	-0.36	0.25	-0.305	4			RN2/SertDN	2016-02-18	-0.55	0.129032	-0.339516	2
RN2-GAL4	-0.462588	0.160958	0.092929	3
UAS-SertDN	-0.417723	0.101595	0.058656	3
RN2/SertDN	-0.357118	0.0384047	0.022173	3

## Sheet: Perference balance test TabS2 
Odor Balance							Odor Balance								Odor Balance
Genotype 1	Date	3-OCT	MCH	Index	Chanel		Genotype 1	Date	3-OCT	MCH	Index	Chanel			Genotype 1	Date	3-OCT	MCH	Index	Chanel
		1: 80	1:125						1: 80	1:125							1: 80	1:125
RN2-GAL4	2016-02-15	22	40	-0.290323	2		UAS-SertDN	2016-02-15	60	45	0.142857	3			RN2/SertDN	2016-02-15	36	54	-0.2	1
RN2-GAL4	2016-02-15	36	54	-0.2	1		UAS-SertDN	2016-02-15	34	44	-0.128205	2			RN2/SertDN	2016-02-15	45	39	0.0714286	3
RN2-GAL4	2016-02-15	36	54	-0.2	3		UAS-SertDN	2016-02-15	30	54	-0.285714	1			RN2/SertDN	2016-02-15	39	48	-0.103448	2
RN2-GAL4	2016-02-15	36	46	-0.121951	2		UAS-SertDN	2016-02-15	27	57	-0.357143	3			RN2/SertDN	2016-02-15	48	28	0.263158	1
RN2-GAL4	2016-02-15	36	66	-0.294118	1		UAS-SertDN	2016-02-15	27	69	-0.4375	2			RN2/SertDN	2016-02-15	16	54	-0.542857	4
RN2-GAL4	2016-02-15	18	69	-0.586207	4		UAS-SertDN	2016-02-15	38	66	-0.269231	1			RN2/SertDN	2016-02-15	32	70	-0.372549	3
RN2-GAL4	2016-02-15	24	75	-0.515152	3		UAS-SertDN	2016-02-15	20	48	-0.411765	4			RN2/SertDN	2016-02-15	20	64	-0.52381	2
RN2-GAL4							UAS-SertDN								RN2/SertDN
RN2-GAL4							UAS-SertDN								RN2/SertDN
RN2-GAL4							UAS-SertDN								RN2/SertDN
RN2-GAL4							UAS-SertDN								RN2/SertDN
RN2-GAL4							UAS-SertDN								RN2/SertDN
Air flow too slow
RN2-GAL4	-0.315393	0.172422	0.0651693	7
UAS-SertDN	-0.249529	0.201502	0.0761606	7
RN2/SertDN	-0.201154	0.302677	0.114401	7
Odor Balance							Odor Balance								Odor Balance
Genotype 1	Date	3-OCT	MCH	Index	Chanel		Genotype 1	Date	3-OCT	MCH	Index	Chanel			Genotype 1	Date	3-OCT	MCH	Index	Chanel
		1: 80	1:100						1: 80	1:100							1: 80	1:100
RN2-GAL4	2016-02-22	28	26	0.037037	2		UAS-SertDN	2016-02-22	20	44	-0.375	3			RN2/SertDN	2016-02-22	26	36	-0.16129	1
RN2-GAL4	2016-02-22	22	37	-0.254237	1		UAS-SertDN	2016-02-22	35	17	0.346154	2			RN2/SertDN	2016-02-22	15	20	-0.142857	4
RN2-GAL4	2016-02-22	36	20	0.285714	4		UAS-SertDN	2016-02-22	24	34	-0.172414	1			RN2/SertDN	2016-02-22	13	35	-0.458333	3
RN2-GAL4	2016-02-22	28	50	-0.282051	3		UAS-SertDN	2016-02-22	16	36	-0.384615	4			RN2/SertDN	2016-02-22	16	14	0.0666667	2
RN2-GAL4	2016-02-22	46	26	0.277778	2		UAS-SertDN	2016-02-22	38	28	0.151515	3			RN2/SertDN	2016-02-22	20	12	0.25	1
RN2-GAL4	2016-02-22	32	37	-0.0724638	1		UAS-SertDN	2016-02-22	27	20	0.148936	2			RN2/SertDN	2016-02-22	17	23	-0.15	4
RN2-GAL4	2016-02-22	32	44	-0.157895	4		UAS-SertDN	2016-02-22	24	33	-0.157895	1			RN2/SertDN	2016-02-22	17	22	-0.128205	3
RN2-GAL4	2016-02-22	26	15	0.268293	4		UAS-SertDN	2016-02-22	27	21	0.125	4			RN2/SertDN	2016-02-22	27	17	0.227273	3
RN2-GAL4							UAS-SertDN								RN2/SertDN
RN2-GAL4							UAS-SertDN								RN2/SertDN
RN2-GAL4							UAS-SertDN								RN2/SertDN
RN2-GAL4							UAS-SertDN								RN2/SertDN
Air flow too slow
RN2-GAL4	0.0127718	0.240598	0.0850643	8				TTEST
						RN2-GAL4	RN2/SertDN	#DIV/0!
UAS-SertDN	-0.0397898	0.27022	0.0955372	8
						UAS-SertDN	RN2/SertDN	#DIV/0!
RN2/SertDN	-0.0620933	0.233966	0.0827196	8
Odor Balance							Odor Balance								Odor Balance
Genotype 1	Date	3-OCT	MCH	Index	Chanel		Genotype 1	Date	3-OCT	MCH	Index	Chanel			Genotype 1	Date	3-OCT	MCH	Index	Chanel
		1: 80	1:125						1: 80	1:125							1: 80	1:125
RN2-GAL4	2016-02-18	25	35	-0.166667	1		UAS-SertDN	2016-02-18	15	42	-0.473684	2			RN2/SertDN	2016-02-18	34	26	0.133333	3
RN2-GAL4	2016-02-18	29	40	-0.15942	4		UAS-SertDN	2016-02-18	42	19	0.377049	1			RN2/SertDN	2016-02-18	24	36	-0.2	2
RN2-GAL4	2016-02-18	21	34	-0.236364	3		UAS-SertDN	2016-02-18	18	22	-0.1	4			RN2/SertDN	2016-02-18	29	34	-0.0793651	1
RN2-GAL4	2016-02-18	23	22	0.0222222	2		UAS-SertDN	2016-02-18	33	41	-0.108108	3			RN2/SertDN	2016-02-18	30	40	-0.142857	4
RN2-GAL4	2016-02-19	43	20	0.365079	1		UAS-SertDN	2016-02-19	21	53	-0.432432	2			RN2/SertDN	2016-02-19	23	21	0.0454545	3
RN2-GAL4	2016-02-19	49	33	0.195122	4		UAS-SertDN	2016-02-19	50	21	0.408451	1			RN2/SertDN	2016-02-19	27	39	-0.181818	2
RN2-GAL4	2016-02-19	46	42	0.0454545	3		UAS-SertDN	2016-02-19	28	46	-0.243243	4			RN2/SertDN	2016-02-19	38	36	0.027027	1
RN2-GAL4	2016-02-19	25	41	-0.242424	2		UAS-SertDN	2016-02-19	29	25	0.0740741	3			RN2/SertDN	2016-02-19	44	47	-0.032967	4
RN2-GAL4							UAS-SertDN								RN2/SertDN
RN2-GAL4							UAS-SertDN								RN2/SertDN
RN2-GAL4							UAS-SertDN								RN2/SertDN
RN2-GAL4							UAS-SertDN								RN2/SertDN
Air flow is 5,5L Total
RN2-GAL4	-0.0221246	0.219685	0.0776702	8
UAS-SertDN	-0.0622368	0.332894	0.117696	8
RN2/SertDN	-0.0538991	0.118433	0.0418725	8
Preference							Preference								Preference								Preference							Preference								Preference
Genotype 1	Date	3-OCT	air	Index	Chanel		Genotype 1	Date	3-OCT	air	Index	Chanel			Genotype 1	Date	3-OCT	air	Index	Chanel			Genotype 1	Date	3-OCT	Paraffin	Index	Chanel		Genotype 1	Date	3-OCT	Paraffin	Index	Chanel			Genotype 1	Date	3-OCT	Paraffin	Index	Chanel
		1: 80							1: 80								1: 80								1: 80							1: 80								1: 80
RN2-GAL4	2016-02-23	10	32	-0.52381	1		UAS-SertDN	2016-02-23	14	46	-0.533333	2			RN2/SertDN	2016-02-23	16	57	-0.561644	3			RN2-GAL4	2016-02-22	29	53	-0.292683	1		UAS-SertDN	2016-02-22	33	57	-0.266667	2			RN2/SertDN	2016-02-22	56	57	-0.00884956	3
RN2-GAL4	2016-02-23	23	40	-0.269841	4		UAS-SertDN	2016-02-23	33	43	-0.131579	1			RN2/SertDN	2016-02-23	7	49	-0.75	2			RN2-GAL4	2016-02-22	39	51	-0.133333	4		UAS-SertDN	2016-02-22	21	49	-0.4	1			RN2/SertDN	2016-02-22	16	29	-0.288889	2
RN2-GAL4	2016-02-23	13	36	-0.469388	3		UAS-SertDN	2016-02-23	12	47	-0.59322	4			RN2/SertDN	2016-02-23	7	24	-0.548387	1			RN2-GAL4	2016-02-22	19	64	-0.542169	3		UAS-SertDN	2016-02-22	20	31	-0.215686	4			RN2/SertDN	2016-02-22	44	49	-0.0537634	1
RN2-GAL4	2016-02-23	18	34	-0.307692	2		UAS-SertDN	2016-02-23	12	42	-0.555556	3			RN2/SertDN	2016-02-23	9	29	-0.526316	4			RN2-GAL4	2016-02-22	14	48	-0.548387	2		UAS-SertDN	2016-02-22	15	43	-0.482759	3			RN2/SertDN	2016-02-22	14	45	-0.525424	4
RN2-GAL4	2016-02-23	46	43	0.0337079	1		UAS-SertDN	2016-02-23	19	24	-0.116279	2			RN2/SertDN	2016-02-23	31	49	-0.225	3
RN2-GAL4	2016-02-23	26	27	-0.0188679	4		UAS-SertDN	2016-02-23	23	40	-0.269841	1			RN2/SertDN	2016-02-23	22	30	-0.153846	2
RN2-GAL4	2016-02-23	12	42	-0.555556	3		UAS-SertDN	2016-02-23	30	32	-0.0322581	4			RN2/SertDN	2016-02-23	18	47	-0.446154	1
RN2-GAL4	2016-02-23	23	46	-0.333333	2		UAS-SertDN	2016-02-23	20	44	-0.375	3			RN2/SertDN	2016-02-23	17	26	-0.209302	4
RN2-GAL4	2016-02-24	16	47	-0.492063	1		UAS-SertDN	2016-02-24	25	28	-0.0566038	2			RN2/SertDN	2016-02-24	15	34	-0.387755	3
RN2-GAL4	2016-02-24	27	50	-0.298701	4		UAS-SertDN	2016-02-24	30	35	-0.0769231	1			RN2/SertDN	2016-02-24	18	59	-0.532468	2
RN2-GAL4	2016-02-24	22	35	-0.22807	3		UAS-SertDN	2016-02-24	19	35	-0.296296	4			RN2/SertDN	2016-02-24	16	58	-0.567568	1
RN2-GAL4	2016-02-24	18	34	-0.307692	2		UAS-SertDN	2016-02-24	26	44	-0.257143	3			RN2/SertDN	2016-02-24	15	64	-0.620253	4
RN2-GAL4	2016-02-24	17	28	-0.244444	1		UAS-SertDN	2016-02-24	4	34	-0.789474	2			RN2/SertDN	2016-02-24	16	54	-0.542857	3
Air flow is 5,5L Total																							Air flow is 5,5L Total
RN2-GAL4	-0.308904	0.178126	0.0494033	13																			RN2-GAL4	-0.379143	0.202582	0.101291	4
UAS-SertDN	-0.314116	0.240472	0.0666949	13																			UAS-SertDN	-0.341278	0.122209	0.0611045	4
RN2/SertDN	-0.467042	0.176206	0.0488706	13																			RN2/SertDN	-0.219231	0.23822	0.11911	4
Preference							Preference								Preference								Preference							Preference								Preference
Genotype 1	Date	MCH	air	Index	Chanel		Genotype 1	Date	MCH	air	Index	Chanel			Genotype 1	Date	MCH	air	Index	Chanel			Genotype 1	Date	MCH	air	Index	Chanel		Genotype 1	Date	MCH	Paraffin	Index	Chanel			Genotype 1	Date	MCH	Paraffin	Index	Chanel
		1: 100							1: 100								1: 100								1: 125							1: 125								1: 125
RN2-GAL4	2016-02-23	10	35	-0.555556	1		UAS-SertDN	2016-02-23	23	28	-0.0980392	2			RN2/SertDN	2016-02-23	21	31	-0.192308	3			RN2-GAL4	2016-02-22	23	26	-0.0612245	1		UAS-SertDN	2016-02-22	18	19	-0.027027	2			RN2/SertDN	2016-02-22	33	18	0.294118	3
RN2-GAL4	2016-02-23	22	20	0.047619	4		UAS-SertDN	2016-02-23	31	31	0	1			RN2/SertDN	2016-02-23	14	45	-0.525424	2			RN2-GAL4	2016-02-22	38	17	0.381818	4		UAS-SertDN	2016-02-22	13	31	-0.409091	1			RN2/SertDN	2016-02-22	24	29	-0.0943396	2
RN2-GAL4	2016-02-23	28	58	-0.348837	3		UAS-SertDN	2016-02-23	15	23	-0.210526	4			RN2/SertDN	2016-02-23	19	48	-0.432836	1			RN2-GAL4	2016-02-22	21	37	-0.275862	3		UAS-SertDN	2016-02-22	24	21	0.0666667	4			RN2/SertDN	2016-02-22	30	20	0.2	1
RN2-GAL4	2016-02-23	27	47	-0.27027	2		UAS-SertDN	2016-02-23	14	22	-0.222222	3			RN2/SertDN	2016-02-23	28	32	-0.0666667	4			RN2-GAL4	2016-02-22	26	17	0.209302	2		UAS-SertDN	2016-02-22	32	36	-0.0588235	3			RN2/SertDN	2016-02-22	27	21	0.125	4
RN2-GAL4	2016-02-23	17	37	-0.37037	1		UAS-SertDN	2016-02-23	5	40	-0.777778	2			RN2/SertDN	2016-02-23	16	40	-0.428571	3
RN2-GAL4	2016-02-23	20	38	-0.310345	4		UAS-SertDN	2016-02-23	19	34	-0.283019	1			RN2/SertDN	2016-02-23	19	28	-0.191489	2
RN2-GAL4	2016-02-23	34	31	0.0461538	3		UAS-SertDN	2016-02-23	25	34	-0.152542	4			RN2/SertDN	2016-02-23	27	36	-0.142857	1
RN2-GAL4	2016-02-23	6	24	-0.6	2		UAS-SertDN	2016-02-23	23	30	-0.132075	3			RN2/SertDN	2016-02-23	15	37	-0.423077	4
RN2-GAL4	2016-02-24	32	33	-0.0153846	1		UAS-SertDN	2016-02-24	30	28	0.0344828	2			RN2/SertDN	2016-02-24	22	39	-0.278689	3
RN2-GAL4	2016-02-24	20	30	-0.2	4		UAS-SertDN	2016-02-24	16	49	-0.507692	1			RN2/SertDN	2016-02-24	34	31	0.0461538	2
RN2-GAL4	2016-02-24	18	46	-0.4375	3		UAS-SertDN	2016-02-24	27	38	-0.169231	4			RN2/SertDN	2016-02-24	26	44	-0.257143	1
RN2-GAL4	2016-02-24	21	39	-0.3	2		UAS-SertDN	2016-02-24	10	37	-0.574468	3			RN2/SertDN	2016-02-24	11	53	-0.65625	4
RN2-GAL4	2016-02-24	20	19	0.025641	1		UAS-SertDN	2016-02-24	9	18	-0.333333	2			RN2/SertDN	2016-02-24	17	39	-0.392857	3
RN2-GAL4	2016-02-24	22	54	-0.421053	4		UAS-SertDN	2016-02-24	15	48	-0.52381	3			RN2/SertDN	2016-02-24	20	24	-0.0909091	1
RN2-GAL4	2016-02-24	33	35	-0.0294118	3		UAS-SertDN								RN2/SertDN	2016-02-24	13	29	-0.380952	4
Air flow is 5,5L Total																							Air flow is 5,5L Total
RN2-GAL4	-0.249288	0.218689	0.0564652	15																			RN2-GAL4	0.0635085	0.290579	0.145289	4
UAS-SertDN	-0.282161	0.234937	0.0627896	14																			UAS-SertDN	-0.107069	0.208275	0.104138	4
RN2/SertDN	-0.294258	0.190877	0.0492843	15																			RN2/SertDN	0.131195	0.165511	0.0827557	4

## Sheet: Shock reactivity TabS2
Shock reactivity							Odor Balance								Odor Balance
Genotype 1	Date	Electric shock	Paraffin	Index	Chanel		Genotype 1	Date	Electric shock	Paraffin	Index	Chanel			Genotype 1	Date	Electric shock	Paraffin	Index	Chanel
RN2-GAL4	2016-02-19	1	60	-0.967213	1		UAS-SertDN	2016-02-19	1	67	-0.970588	2			RN2/SertDN	2016-02-19	2	65	-0.940299	3
RN2-GAL4	2016-02-19	2	56	-0.931034	4		UAS-SertDN	2016-02-19	0	71	-1	1			RN2/SertDN	2016-02-19	1	73	-0.972973	2
RN2-GAL4	2016-02-19	0	53	-1	3		UAS-SertDN	2016-02-19	0	63	-1	4			RN2/SertDN	2016-02-19	2	49	-0.921569	1
RN2-GAL4	2016-02-19	2	54	-0.928571	2		UAS-SertDN	2016-02-19	2	57	-0.932203	3			RN2/SertDN	2016-02-19	1	70	-0.971831	4
RN2-GAL4	2016-02-19	1	49	-0.96	1		UAS-SertDN	2016-02-19	1	55	-0.964286	2			RN2/SertDN	2016-02-19	2	58	-0.933333	3
RN2-GAL4							UAS-SertDN								RN2/SertDN
RN2-GAL4							UAS-SertDN								RN2/SertDN
RN2-GAL4							UAS-SertDN								RN2/SertDN
RN2-GAL4							UAS-SertDN								RN2/SertDN
RN2-GAL4							UAS-SertDN								RN2/SertDN
RN2-GAL4							UAS-SertDN								RN2/SertDN
RN2-GAL4							UAS-SertDN								RN2/SertDN
Air flow is 5,5L Total
RN2-GAL4	-0.957364	0.029343	0.0131226	5
UAS-SertDN	-0.973415	0.0282987	0.0126555	5
Experimental	-0.948001	0.0232627	0.0104034	5

[truncated: 5 more sheets: Reversive learning Fig 5C , Sucrose reactivity TabS2, Food consumption Fig5E, Food consumption Fig 5D, Appetitive learning Fig 5A]
