# Supplementary material for: Serotonin transporter dependent modulation of food-seeking behavior
Source: PLoS One. 2020 Jan 24;15(1):e0227554. doi: 10.1371/journal.pone.0227554 (PMC6980608; doi:10.1371/journal.pone.0227554)
Supplement: S6 Table — (XLSX) [file pone.0227554.s008.xlsx]

## Sheet: Fig 6A 0.0125 AA
				0.0125% AA with Juice compared with Juice
Genotype 1	Date	# out	%out	Juice	% Juice	0,0125% AA	% AA	Total	Index	total - #out			Genotype 1	Date	# out	%out	Juice	% Juice	0,0125% AA	% AA	Total	Index	total - #out			Genotype 1	Date	# out	%out	Juice	% Juice	0,0125% AA	% AA	Total	Index	total - #out		Genotype 1	Date	# out	%out	Juice	% Juice	0,0125% AA	% AA	Total	Index	total - #out
w1118	2017-09-25	0	0	20	0.408163	29	0.591837	49	0.183673	49			5-HT1A	2017-09-25	0	0	1	0.030303	32	0.969697	33	0.939394	33			5-HT1B	2017-09-25	2	0.0392157	20	0.392157	29	0.568627	51	0.183673	49		5-HT2A	2017-09-25	2	0.0444444	0	0	43	0.955556	45	1	43
w1118	2017-09-25	0	0	20	0.454545	24	0.545455	44	0.0909091	44			5-HT1A	2017-09-25	0	0	45	0.957447	2	0.0425532	47	-0.914894	47			5-HT1B	2017-09-25	0	0	24	0.48	26	0.52	50	0.04	50		5-HT2A	2017-09-25	1	0.0212766	5	0.106383	41	0.87234	47	0.782609	46
w1118	2017-10-05	0	0	24	0.510638	23	0.489362	47	-0.0212766	47			5-HT1A	2017-09-25	0	0	15	0.340909	29	0.659091	44	0.318182	44			5-HT1B	2017-09-25	0	0	43	0.86	7	0.14	50	-0.72	50		5-HT2A	2017-09-25	0	0	18	0.391304	28	0.608696	46	0.217391	46
w1118	2017-10-05	0	0	13	0.351351	24	0.648649	37	0.297297	37			5-HT1A	2017-09-25	0	0	38	0.904762	4	0.0952381	42	-0.809524	42			5-HT1B	2017-09-25	0	0	2	0.0952381	19	0.904762	21	0.809524	21		5-HT2A	2017-09-25	2	0.111111	6	0.333333	10	0.555556	18	0.25	16
w1118	2017-10-05	1	0.0204082	15	0.306122	33	0.673469	49	0.375	48			5-HT1A	2017-09-25	0	0	18	0.36	32	0.64	50	0.28	50			5-HT1B	2017-09-25	2	0.0434783	2	0.0434783	42	0.913043	46	0.909091	44		5-HT2A	2017-09-25	2	0.0465116	19	0.44186	22	0.511628	43	0.0731707	41
w1118	2017-10-05	0	0	20	0.5	20	0.5	40	0	40			5-HT1A	2017-10-05	2	0.0444444	13	0.288889	30	0.666667	45	0.395349	43			5-HT1B	2017-10-05	0	0	17	0.346939	32	0.653061	49	0.306122	49		5-HT2A	2017-10-05	0	0	22	0.52381	20	0.47619	42	-0.047619	42
w1118	2017-10-06	0	0	6	0.130435	40	0.869565	46	0.73913	46			5-HT1A	2017-10-05	2	0.0384615	20	0.384615	30	0.576923	52	0.2	50			5-HT1B	2017-10-05	0	0	22	0.458333	26	0.541667	48	0.0833333	48		5-HT2A	2017-10-05	0	0	19	0.452381	23	0.547619	42	0.0952381	42
w1118	2017-10-06	0	0	26	0.577778	19	0.422222	45	-0.155556	45			5-HT1A	2017-10-05	0	0	21	0.446809	26	0.553191	47	0.106383	47			5-HT1B	2017-10-05	0	0	25	0.490196	26	0.509804	51	0.0196078	51		5-HT2A	2017-10-05	0	0	32	0.711111	13	0.288889	45	-0.422222	45
w1118	2017-10-06	2	0.0425532	36	0.765957	9	0.191489	47	-0.6	45			5-HT1A	2017-10-05	1	0.0212766	41	0.87234	5	0.106383	47	-0.782609	46			5-HT1B	2017-10-05	1	0.0232558	14	0.325581	28	0.651163	43	0.333333	42		5-HT2A	2017-10-05	0	0	7	0.166667	35	0.833333	42	0.666667	42
w1118	2017-10-06	1	0.0212766	12	0.255319	34	0.723404	47	0.478261	46			5-HT1A	2017-10-06	0	0	42	0.913043	4	0.0869565	46	-0.826087	46			5-HT1B	2017-10-06	0	0	21	0.477273	23	0.522727	44	0.0454545	44		5-HT2A	2017-10-06	0	0	41	0.931818	3	0.0681818	44	-0.863636	44
w1118	2017-10-09	0	0	27	0.54	23	0.46	50	-0.08	50			5-HT1A	2017-10-06	0	0	41	0.891304	5	0.108696	46	-0.782609	46			5-HT1B	2017-10-06	1	0.0212766	9	0.191489	37	0.787234	47	0.608696	46		5-HT2A	2017-10-06	0	0	27	0.710526	11	0.289474	38	-0.421053	38
w1118	2017-10-09	0	0	30	0.6	20	0.4	50	-0.2	50			5-HT1A	2017-10-06	0	0	14	0.311111	31	0.688889	45	0.377778	45			5-HT1B	2017-10-06	0	0	16	0.355556	29	0.644444	45	0.288889	45		5-HT2A	2017-10-06	0	0	26	0.565217	20	0.434783	46	-0.130435	46
w1118	2017-10-09	0	0	14	0.285714	35	0.714286	49	0.428571	49			5-HT1A	2017-10-09	0	0	14	0.285714	35	0.714286	49	0.428571	49			5-HT1B	2017-10-06	0	0	38	0.808511	9	0.191489	47	-0.617021	47		5-HT2A	2017-10-09	0	0	3	0.0612245	46	0.938776	49	0.877551	49
w1118	2017-10-09	0	0	23	0.489362	24	0.510638	47	0.0212766	47			5-HT1A	2017-10-09	0	0	5	0.108696	41	0.891304	46	0.782609	46			5-HT1B	2017-10-09	0	0	3	0.075	37	0.925	40	0.85	40		5-HT2A	2017-10-09	0	0	21	0.466667	24	0.533333	45	0.0666667	45
w1118	2017-10-10	1	0.0416667	2	0.0833333	21	0.875	24	0.826087	23			5-HT1A	2017-10-09	0	0	35	0.7	15	0.3	50	-0.4	50			5-HT1B	2017-10-09	0	0	18	0.409091	26	0.590909	44	0.181818	44		5-HT2A	2017-10-09	0	0	12	0.255319	35	0.744681	47	0.489362	47
w1118	2017-10-10	2	0.04	20	0.4	28	0.56	50	0.166667	48			5-HT1A	2017-10-09	0	0	6	0.130435	40	0.869565	46	0.73913	46			5-HT1B	2017-10-09	0	0	12	0.266667	33	0.733333	45	0.466667	45		5-HT2A	2017-10-09	0	0	13	0.302326	30	0.697674	43	0.395349	43
w1118	2017-10-10	0	0	34	0.723404	13	0.276596	47	-0.446809	47			5-HT1A	2017-10-10	0	0	15	0.306122	34	0.693878	49	0.387755	49			5-HT1B	2017-10-09	0	0	21	0.446809	26	0.553191	47	0.106383	47		5-HT2A	2017-10-10	0	0	23	0.469388	26	0.530612	49	0.0612245	49
w1118	2017-10-11	0	0	25	0.555556	20	0.444444	45	-0.111111	45			5-HT1A	2017-10-10	2	0.0444444	4	0.0888889	39	0.866667	45	0.813953	43			5-HT1B	2017-10-10	1	0.0217391	25	0.543478	20	0.434783	46	-0.111111	45		5-HT2A	2017-10-10	2	0.0454545	8	0.181818	34	0.772727	44	0.619048	42
w1118	2017-10-11	0	0	31	0.704545	13	0.295455	44	-0.409091	44			5-HT1A	2017-10-10	2	0.05	21	0.525	17	0.425	40	-0.105263	38			5-HT1B	2017-10-10	0	0	50	1	0	0	50	-1	50		5-HT2A	2017-10-10	1	0.0217391	30	0.652174	15	0.326087	46	-0.333333	45
w1118	2017-10-11	0	0	18	0.36	32	0.64	50	0.28	50			5-HT1A	2017-10-11	0	0	16	0.363636	28	0.636364	44	0.272727	44			5-HT1B	2017-10-10	1	0.0208333	25	0.520833	22	0.458333	48	-0.0638298	47		5-HT2A	2017-10-11	0	0	35	0.714286	14	0.285714	49	-0.428571	49
w1118	2017-10-12	0	0	13	0.282609	33	0.717391	46	0.434783	46			5-HT1A	2017-10-11	0	0	23	0.479167	25	0.520833	48	0.0416667	48			5-HT1B	2017-10-11	0	0	40	0.930233	3	0.0697674	43	-0.860465	43		5-HT2A	2017-10-11	0	0	15	0.319149	32	0.680851	47	0.361702	47
w1118	2017-10-12	1	0.0222222	23	0.511111	21	0.466667	45	-0.0454545	44			5-HT1A	2017-10-11	0	0	35	0.686275	16	0.313725	51	-0.372549	51			5-HT1B	2017-10-11	0	0	31	0.62	19	0.38	50	-0.24	50		5-HT2A	2017-10-11	0	0	17	0.346939	32	0.653061	49	0.306122	49
w1118	2017-10-13	1	0.0238095	6	0.142857	35	0.833333	42	0.707317	41			5-HT1A	2017-10-12	0	0	30	0.625	18	0.375	48	-0.25	48			5-HT1B	2017-10-11	1	0.0238095	18	0.428571	23	0.547619	42	0.121951	41		5-HT2A	2017-10-12	0	0	37	0.860465	6	0.139535	43	-0.72093	43
w1118	2017-10-13	0	0	18	0.382979	29	0.617021	47	0.234043	47			5-HT1A	2017-10-12	0	0	28	0.583333	20	0.416667	48	-0.166667	48			5-HT1B	2017-10-12	2	0.0444444	25	0.555556	18	0.4	45	-0.162791	43		5-HT2A	2017-10-12	0	0	14	0.297872	33	0.702128	47	0.404255	47
w1118	2017-10-13	0	0	23	0.469388	26	0.530612	49	0.0612245	49			5-HT1A	2017-10-12	0	0	13	0.265306	36	0.734694	49	0.469388	49			5-HT1B	2017-10-12	2	0.0425532	21	0.446809	24	0.510638	47	0.0666667	45		5-HT2A	2017-10-12	1	0.0217391	8	0.173913	37	0.804348	46	0.644444	45
w1118	2017-10-23	0	0	8	0.173913	38	0.826087	46	0.652174	46			5-HT1A	2017-10-12	0	0	19	0.404255	28	0.595745	47	0.191489	47			5-HT1B	2017-10-13	0	0	13	0.265306	36	0.734694	49	0.469388	49		5-HT2A	2017-10-12	2	0.0526316	9	0.236842	27	0.710526	38	0.5	36
w1118	2017-10-23	1	0.0204082	17	0.346939	31	0.632653	49	0.291667	48			5-HT1A	2017-10-13	0	0	26	0.541667	22	0.458333	48	-0.0833333	48			5-HT1B	2017-10-13	0	0	36	0.72	14	0.28	50	-0.44	50		5-HT2A	2017-10-12	1	0.0212766	28	0.595745	18	0.382979	47	-0.217391	46
w1118	2017-10-23	0	0	22	0.488889	23	0.511111	45	0.0222222	45			5-HT1A	2017-10-13	0	0	31	0.645833	17	0.354167	48	-0.291667	48			5-HT1B	2017-10-13	0	0	17	0.377778	28	0.622222	45	0.244444	45		5-HT2A	2017-10-13	0	0	21	0.428571	28	0.571429	49	0.142857	49
w1118	2017-10-23	0	0	14	0.291667	34	0.708333	48	0.416667	48			5-HT1A	2017-10-13	0	0	35	0.7	15	0.3	50	-0.4	50			5-HT1B	2017-10-13	0	0	20	0.465116	23	0.534884	43	0.0697674	43		5-HT2A	2017-10-13	0	0	36	0.765957	11	0.234043	47	-0.531915	47
w1118													5-HT1A	2017-10-13	0	0	26	0.5	26	0.5	52	0	52			5-HT1B	2017-10-23	0	0	24	0.545455	20	0.454545	44	-0.0909091	44		5-HT2A	2017-10-13	0	0	36	0.818182	8	0.181818	44	-0.636364	44
w1118													5-HT1A	2010-10-23	0	0	32	0.680851	15	0.319149	47	-0.361702	47			5-HT1B	2017-10-23	0	0	29	0.568627	22	0.431373	51	-0.137255	51		5-HT2A	2017-10-23	0	0	16	0.347826	30	0.652174	46	0.304348	46
w1118													5-HT1A	2017-10-23	1	0.0208333	16	0.333333	31	0.645833	48	0.319149	47			5-HT1B	2017-10-23	0	0	8	0.190476	34	0.809524	42	0.619048	42		5-HT2A	2017-10-23	0	0	33	0.6875	15	0.3125	48	-0.375	48
w1118													5-HT1A	2017-10-23	0	0	8	0.166667	40	0.833333	48	0.666667	48			5-HT1B	2017-10-23	0	0	18	0.352941	33	0.647059	51	0.294118	51		5-HT2A	2017-10-23	0	0	37	0.804348	9	0.195652	46	-0.608696	46
w1118													5-HT1A	2017-10-23	0	0	31	0.607843	20	0.392157	51	-0.215686	51															5-HT2A	2017-10-23	0	0	20	0.4	30	0.6	50	0.2	50
																																						5-HT2A
Genotype	Average	STDEV	Sterror	Number		T-Test	w1118	5-HT1A	5-HT1B	5-HT2A	5-HT7																											5-HT2A
w1118	0.15992	0.35466	0.0658587	29		w1118		0.212866	0.455479	0.468084	0.43406
5-HT1A	0.0284589	0.511945	0.0877978	34
5-HT1B	0.0810483	0.457162	0.0795817	33
5-HT2A	0.0800247	0.489541	0.0839557	34
5-HT7	0.0916388	0.316622	0.056867	31
[truncated: 11 more columns]

## Sheet: Fig 6A 3% AA 
				3 % AA with Juice compared with Juice
Genotype 1	Date	# out	%out	Juice	% Juice	3% AA	% AA	Total	Index	total - #out			Genotype 1	Date	# out	%out	Juice	% Juice	3% AA	% AA	Total	Index	total - #out			Genotype 1	Date	# out	%out	Juice	% Juice	3% AA	% AA	Total	Index	total - #out		Genotype 1	Date	# out	%out	Juice	% Juice	3% AA	% AA	Total	Index	total - #out
w1118	2017-09-14	0	0	28	0.583333	20	0.416667	48	-0.166667	48			5-HT1A	2017-09-14	0	0	10	0.212766	37	0.787234	47	0.574468	47			5-HT1B												5-HT2A	2017-09-14	0	0	16	0.380952	26	0.619048	42	0.238095	42
w1118	2017-09-14	2	0.0454545	24	0.545455	18	0.409091	44	-0.142857	42			5-HT1A	2017-09-14	1	0.0204082	1	0.0204082	47	0.959184	49	0.958333	48			5-HT1B	2017-09-14	1	0.0227273	11	0.25	32	0.727273	44	0.488372	43		5-HT2A	2017-09-14	0	0	14	0.285714	35	0.714286	49	0.428571	49
w1118	2017-09-14	1	0.0227273	29	0.659091	14	0.318182	44	-0.348837	43			5-HT1A	2017-09-14	0	0	46	0.958333	2	0.0416667	48	-0.916667	48			5-HT1B	2017-09-14	0	0	4	0.0869565	42	0.913043	46	0.826087	46		5-HT2A	2017-09-14	0	0	0	0	49	1	49	1	49
w1118	2017-09-18	0	0	42	0.857143	7	0.142857	49	-0.714286	49			5-HT1A	2017-09-14	0	0	36	0.75	12	0.25	48	-0.5	48			5-HT1B	2017-09-18	0	0	22	0.478261	24	0.521739	46	0.0434783	46		5-HT2A	2017-09-14	0	0	8	0.170213	39	0.829787	47	0.659574	47
w1118	2017-09-18	0	0	19	0.422222	26	0.577778	45	0.155556	45			5-HT1A	2017-09-18	0	0	0	0	49	1	49	1	49			5-HT1B	2017-09-18	0	0	13	0.270833	35	0.729167	48	0.458333	48		5-HT2A	2017-09-14	0	0	4	0.0851064	43	0.914894	47	0.829787	47
w1118	2017-09-18	0	0	33	0.6875	15	0.3125	48	-0.375	48			5-HT1A	2017-09-18	0	0	19	0.395833	29	0.604167	48	0.208333	48			5-HT1B	2017-09-18	0	0	17	0.354167	31	0.645833	48	0.291667	48		5-HT2A	2017-09-18	2	0.0416667	3	0.0625	43	0.895833	48	0.869565	46
w1118	2017-09-18	0	0	11	0.244444	34	0.755556	45	0.511111	45			5-HT1A	2017-09-18	1	0.0217391	0	0	45	0.978261	46	1	45			5-HT1B	2017-09-26	0	0	22	0.628571	13	0.371429	35	-0.257143	35		5-HT2A	2017-09-18	1	0.02	27	0.54	22	0.44	50	-0.102041	49
w1118	2017-09-18	0	0	6	0.15	34	0.85	40	0.7	40			5-HT1A	2017-09-26	0	0	5	0.102041	44	0.897959	49	0.795918	49			5-HT1B	2017-09-26	2	0.0425532	1	0.0212766	44	0.93617	47	0.955556	45		5-HT2A	2017-09-26	0	0	18	0.367347	31	0.632653	49	0.265306	49
w1118	2017-09-18	0	0	26	0.553191	21	0.446809	47	-0.106383	47			5-HT1A	2017-09-26	1	0.0232558	25	0.581395	17	0.395349	43	-0.190476	42			5-HT1B	2017-09-26	2	0.0416667	14	0.291667	32	0.666667	48	0.391304	46		5-HT2A	2017-09-26	0	0	15	0.326087	31	0.673913	46	0.347826	46
w1118	2017-09-18	0	0	21	0.428571	28	0.571429	49	0.142857	49			5-HT1A	2017-09-26	0	0	16	0.372093	27	0.627907	43	0.255814	43			5-HT1B	2017-09-26	0	0	9	0.2	36	0.8	45	0.6	45		5-HT2A	2017-09-26	2	0.0434783	12	0.26087	32	0.695652	46	0.454545	44
w1118	2017-09-26	0	0	19	0.527778	17	0.472222	36	-0.0555556	36			5-HT1A	2017-09-26	0	0	28	0.595745	19	0.404255	47	-0.191489	47			5-HT1B	2017-09-26	0	0	36	0.782609	10	0.217391	46	-0.565217	46		5-HT2A	2017-09-26	2	0.047619	6	0.142857	34	0.809524	42	0.7	40
w1118	2017-09-26	1	0.0227273	23	0.522727	20	0.454545	44	-0.0697674	43			5-HT1A	2017-09-26	0	0	25	0.595238	17	0.404762	42	-0.190476	42			5-HT1B	2017-09-28	2	0.0416667	37	0.770833	9	0.1875	48	-0.608696	46		5-HT2A	2017-09-28	0	0	30	0.731707	11	0.268293	41	-0.463415	41
w1118	2017-09-28	0	0	18	0.382979	29	0.617021	47	0.234043	47			5-HT1A	2017-09-28	0	0	18	0.375	30	0.625	48	0.25	48			5-HT1B	2017-09-28	2	0.0416667	15	0.3125	31	0.645833	48	0.347826	46		5-HT2A	2017-09-28	0	0	37	0.755102	12	0.244898	49	-0.510204	49
w1118	2017-09-29	0	0	29	0.644444	16	0.355556	45	-0.288889	45			5-HT1A	2017-09-28	0	0	11	0.23913	35	0.76087	46	0.521739	46			5-HT1B	2017-09-29	0	0	10	0.208333	38	0.791667	48	0.583333	48		5-HT2A	2017-09-28	1	0.0232558	9	0.209302	33	0.767442	43	0.571429	42
w1118	2017-09-29	0	0	26	0.577778	19	0.422222	45	-0.155556	45			5-HT1A	2017-09-28	2	0.0392157	7	0.137255	42	0.823529	51	0.714286	49			5-HT1B	2017-09-29	0	0	21	0.466667	24	0.533333	45	0.0666667	45		5-HT2A	2017-09-29	0	0	9	0.214286	33	0.785714	42	0.571429	42
w1118	2017-09-29	0	0	10	0.232558	33	0.767442	43	0.534884	43			5-HT1A	2017-09-29	1	0.0204082	4	0.0816327	44	0.897959	49	0.833333	48			5-HT1B	2017-10-02	0	0	20	0.434783	26	0.565217	46	0.130435	46		5-HT2A	2017-09-29	0	0	10	0.217391	36	0.782609	46	0.565217	46
w1118	2017-09-30	1	0.0217391	2	0.0434783	43	0.934783	46	0.911111	45			5-HT1A	2017-09-29	0	0	36	0.72	14	0.28	50	-0.44	50			5-HT1B	2017-10-02	0	0	0	0	45	1	45	1	45		5-HT2A	2017-09-29	1	0.02	19	0.38	30	0.6	50	0.22449	49
w1118	2017-10-02	0	0	25	0.5	25	0.5	50	0	50			5-HT1A	2017-09-30	2	0.0487805	16	0.390244	23	0.560976	41	0.179487	39			5-HT1B	2017-10-02	0	0	22	0.5	22	0.5	44	0	44		5-HT2A	2017-09-30	2	0.0444444	0	0	43	0.955556	45	1	43
w1118	2017-10-02	0	0	30	0.714286	12	0.285714	42	-0.428571	42			5-HT1A	2017-09-30	1	0.0232558	8	0.186047	34	0.790698	43	0.619048	42			5-HT1B	2017-10-02	0	0	13	0.265306	36	0.734694	49	0.469388	49		5-HT2A	2017-09-30	1	0.0222222	0	0	44	0.977778	45	1	44
w1118	2017-10-02	0	0	24	0.648649	13	0.351351	37	-0.297297	37			5-HT1A	2017-09-30	2	0.0416667	21	0.4375	25	0.520833	48	0.0869565	46			5-HT1B	2017-10-02	0	0	8	0.16	42	0.84	50	0.68	50		5-HT2A	2017-10-02	0	0	12	0.266667	33	0.733333	45	0.466667	45
w1118	2017-10-02	0	0	35	0.660377	18	0.339623	53	-0.320755	53			5-HT1A	2017-09-30	2	0.047619	4	0.0952381	36	0.857143	42	0.8	40			5-HT1B	2017-10-03	0	0	21	0.477273	23	0.522727	44	0.0454545	44		5-HT2A	2017-10-02	0	0	42	0.933333	3	0.0666667	45	-0.866667	45
w1118	2017-10-02	0	0	31	0.659574	16	0.340426	47	-0.319149	47			5-HT1A	2017-10-02	0	0	8	0.153846	44	0.846154	52	0.692308	52			5-HT1B	2017-10-03	1	0.0217391	1	0.0217391	44	0.956522	46	0.955556	45		5-HT2A	2017-10-02	2	0.0416667	22	0.458333	24	0.5	48	0.0434783	46
w1118	2017-10-03	0	0	31	0.645833	17	0.354167	48	-0.291667	48			5-HT1A	2017-10-02	0	0	12	0.272727	32	0.727273	44	0.454545	44			5-HT1B	2017-10-03	2	0.0434783	13	0.282609	31	0.673913	46	0.409091	44		5-HT2A	2017-10-02	1	0.0232558	17	0.395349	25	0.581395	43	0.190476	42
w1118	2017-10-03	0	0	8	0.173913	38	0.826087	46	0.652174	46			5-HT1A	2017-10-02	0	0	0	0	20	1	20	1	20			5-HT1B	2017-10-03	0	0	2	0.0416667	46	0.958333	48	0.916667	48		5-HT2A	2017-10-02	0	0	23	0.469388	26	0.530612	49	0.0612245	49
w1118	2017-10-03	1	0.02	20	0.4	29	0.58	50	0.183673	49			5-HT1A	2017-10-03	0	0	13	0.265306	36	0.734694	49	0.469388	49			5-HT1B	2017-10-04	1	0.0217391	16	0.347826	29	0.630435	46	0.288889	45		5-HT2A	2017-10-03	0	0	0	0	48	1	48	1	48
w1118	2017-10-03	0	0	31	0.596154	21	0.403846	52	-0.192308	52			5-HT1A	2017-10-03	0	0	21	0.428571	28	0.571429	49	0.142857	49			5-HT1B	2017-10-04	0	0	20	0.47619	22	0.52381	42	0.047619	42		5-HT2A	2017-10-03	0	0	15	0.340909	29	0.659091	44	0.318182	44
w1118	2017-10-04	1	0.0212766	5	0.106383	41	0.87234	47	0.782609	46			5-HT1A	2017-10-03	0	0	15	0.326087	31	0.673913	46	0.347826	46			5-HT1B												5-HT2A	2017-10-03	1	0.0204082	15	0.306122	33	0.673469	49	0.375	48
w1118	2017-10-04	0	0	17	0.34	33	0.66	50	0.32	50			5-HT1A	2017-10-03	0	0	11	0.23913	35	0.76087	46	0.521739	46			5-HT1B												5-HT2A	2017-10-04	0	0	4	0.08	46	0.92	50	0.84	50
w1118	2017-10-04	1	0.0222222	13	0.288889	31	0.688889	45	0.409091	44			5-HT1A	2017-10-04	0	0	9	0.209302	34	0.790698	43	0.581395	43			5-HT1B												5-HT2A
w1118	2017-10-04	1	0.0232558	23	0.534884	19	0.44186	43	-0.0952381	42			5-HT1A	2017-10-04	0	0	17	0.395349	26	0.604651	43	0.209302	43			5-HT1B												5-HT2A
w1118	2017-10-04	0	0	5	0.111111	40	0.888889	45	0.777778	45			5-HT1A													5-HT1B												5-HT2A
w1118													5-HT1A													5-HT1B												5-HT2A
w1118													5-HT1A													5-HT1B												5-HT2A
w1118																																						5-HT2A
																																						5-HT2A
Genotype	Average	STDEV	Sterror	Number		T-Test	w1118	5-HT1A	5-HT1B	5-HT2A	5-HT7																											5-HT2A
w1118	0.0627775	0.422155	0.0758213	31		w1118		0.0132723	0.0188917	0.00606984	0.576326
5-HT1A	0.359599	0.484538	0.0884641	30																							2017-09-14	1	0.0416667	14	0.583333	9	0.375	24	-0.217391	23
5-HT1B	0.342587	0.439701	0.0879401	25
5-HT2A	0.395662	0.474981	0.089763	28
5-HT7	-0.000755441	0.363357	0.0792911	21
			,,
[truncated: 11 more columns]

## Sheet: Fig 6A 10% AA 
				10 % AA with Juice compared with Juice
Genotype 1	Date	# out	%out	Juice	% Juice	10% AA	% AA	Total	Index	total - #out			Genotype 1	Date	# out	%out	Juice	% Juice	10% AA	% AA	Total	Index	total - #out			Genotype 1	Date	# out	%out	Juice	% Juice	10% AA	% AA	Total	Index	total - #out		Genotype 1	Date	# out	%out	Juice	% Juice	10% AA	% AA	Total	Index	total - #out
w1118	2017-09-19	0	0	35	0.714286	14	0.285714	49	-0.428571	49			5-HT1A	2017-09-19	2	0.0434783	35	0.76087	9	0.195652	46	-0.590909	44			5-HT1B	2017-09-19	0	0	3	0.06	47	0.94	50	0.88	50		5-HT2A	2017-09-19	0	0	39	0.78	11	0.22	50	-0.56	50
w1118	2017-09-19	0	0	46	0.978723	1	0.0212766	47	-0.957447	47			5-HT1A	2017-09-19	2	0.0408163	42	0.857143	5	0.102041	49	-0.787234	47			5-HT1B	2017-09-19	0	0	42	0.893617	5	0.106383	47	-0.787234	47		5-HT2A	2017-09-19	0	0	28	0.717949	11	0.282051	39	-0.435897	39
w1118	2017-09-19	2	0.0454545	22	0.5	20	0.454545	44	-0.047619	42			5-HT1A	2017-09-19	0	0	45	0.978261	1	0.0217391	46	-0.956522	46			5-HT1B	2017-09-19	2	0.0434783	28	0.608696	16	0.347826	46	-0.272727	44		5-HT2A	2017-09-19	0	0	32	0.914286	3	0.0857143	35	-0.828571	35
w1118	2017-09-19	1	0.0222222	29	0.644444	15	0.333333	45	-0.318182	44			5-HT1A	2017-09-19	1	0.0212766	41	0.87234	5	0.106383	47	-0.782609	46			5-HT1B	2017-09-19	1	0.02	30	0.6	19	0.38	50	-0.22449	49		5-HT2A	2017-09-19	1	0.0212766	37	0.787234	9	0.191489	47	-0.608696	46
w1118	2017-09-19	2	0.0425532	25	0.531915	20	0.425532	47	-0.111111	45			5-HT1A	2017-09-21	0	0	40	0.8	10	0.2	50	-0.6	50			5-HT1B	2017-09-21	0	0	31	0.659574	16	0.340426	47	-0.319149	47		5-HT2A	2017-09-21	1	0.0222222	32	0.711111	12	0.266667	45	-0.454545	44
w1118	2017-09-21	0	0	44	0.88	6	0.12	50	-0.76	50			5-HT1A	2017-09-21	0	0	42	0.954545	2	0.0454545	44	-0.909091	44			5-HT1B	2017-09-21	0	0	43	0.86	7	0.14	50	-0.72	50		5-HT2A	2017-09-21	0	0	25	0.543478	21	0.456522	46	-0.0869565	46
w1118	2017-09-21	1	0.0212766	42	0.893617	4	0.0851064	47	-0.826087	46			5-HT1A	2017-09-21	0	0	46	0.938776	3	0.0612245	49	-0.877551	49			5-HT1B	2017-09-21	0	0	41	0.97619	1	0.0238095	42	-0.952381	42		5-HT2A	2017-09-21	4	0.0909091	37	0.840909	3	0.0681818	44	-0.85	40
w1118	2017-09-21	0	0	36	0.8	9	0.2	45	-0.6	45			5-HT1A	2017-09-21	0	0	49	1	0	0	49	-1	49			5-HT1B	2017-09-21	2	0.05	30	0.75	8	0.2	40	-0.578947	38		5-HT2A	2017-09-21	0	0	36	0.878049	5	0.121951	41	-0.756098	41
w1118	2017-09-21	1	0.0222222	41	0.911111	3	0.0666667	45	-0.863636	44			5-HT1A	2017-09-21	0	0	42	0.857143	7	0.142857	49	-0.714286	49			5-HT1B	2017-09-21	2	0.0425532	34	0.723404	11	0.234043	47	-0.511111	45		5-HT2A	2017-09-21	0	0	27	0.870968	4	0.129032	31	-0.741935	31
w1118	2017-09-21	0	0	39	0.866667	6	0.133333	45	-0.733333	45			5-HT1A	2017-10-16	2	0.0416667	35	0.729167	11	0.229167	48	-0.521739	46			5-HT1B	2017-10-16	0	0	44	0.916667	4	0.0833333	48	-0.833333	48		5-HT2A	2017-10-16	0	0	38	0.904762	4	0.0952381	42	-0.809524	42
w1118	2017-10-16	0	0	39	0.866667	6	0.133333	45	-0.733333	45			5-HT1A	2017-10-16	1	0.0232558	36	0.837209	6	0.139535	43	-0.714286	42			5-HT1B	2017-10-16	0	0	27	0.627907	16	0.372093	43	-0.255814	43		5-HT2A	2017-10-16	0	0	35	0.744681	12	0.255319	47	-0.489362	47
w1118	2017-10-16	0	0	50	0.980392	1	0.0196078	51	-0.960784	51			5-HT1A	2017-10-16	2	0.0425532	40	0.851064	5	0.106383	47	-0.777778	45			5-HT1B	2017-10-16	0	0	28	0.7	12	0.3	40	-0.4	40		5-HT2A	2017-10-16	0	0	35	0.813953	8	0.186047	43	-0.627907	43
w1118	2017-10-16	0	0	50	1	0	0	50	-1	50			5-HT1A	2017-10-16	0	0	36	0.75	12	0.25	48	-0.5	48			5-HT1B	2017-10-17	0	0	38	0.77551	11	0.22449	49	-0.55102	49		5-HT2A	2017-10-16	0	0	38	0.926829	3	0.0731707	41	-0.853659	41
w1118	2017-10-16	0	0	48	0.979592	1	0.0204082	49	-0.959184	49			5-HT1A	2017-10-17	2	0.0540541	12	0.324324	23	0.621622	37	0.314286	35			5-HT1B	2017-10-17	2	0.04	36	0.72	12	0.24	50	-0.5	48		5-HT2A	2017-10-17	0	0	40	0.930233	3	0.0697674	43	-0.860465	43
w1118	2017-10-17	2	0.0444444	36	0.8	7	0.155556	45	-0.674419	43			5-HT1A	2017-10-17	1	0.0212766	38	0.808511	8	0.170213	47	-0.652174	46			5-HT1B	2017-10-17	0	0	26	0.553191	21	0.446809	47	-0.106383	47		5-HT2A	2017-10-17	2	0.0487805	31	0.756098	8	0.195122	41	-0.589744	39
w1118	2017-10-17	1	0.0212766	31	0.659574	15	0.319149	47	-0.347826	46			5-HT1A	2017-10-17	1	0.02	41	0.82	8	0.16	50	-0.673469	49			5-HT1B	2017-10-19	2	0.0444444	14	0.311111	29	0.644444	45	0.348837	43		5-HT2A	2017-10-17	0	0	31	0.673913	15	0.326087	46	-0.347826	46
w1118	2017-10-17	1	0.0212766	45	0.957447	1	0.0212766	47	-0.956522	46			5-HT1A	2017-10-17	0	0	35	0.76087	11	0.23913	46	-0.521739	46			5-HT1B	2017-10-19	0	0	24	0.533333	21	0.466667	45	-0.0666667	45		5-HT2A	2017-10-17	2	0.05	28	0.7	10	0.25	40	-0.473684	38
w1118	2017-10-17	0	0	44	0.897959	5	0.102041	49	-0.795918	49			5-HT1A	2017-10-19	0	0	28	0.622222	17	0.377778	45	-0.244444	45			5-HT1B	2017-10-19	0	0	40	0.888889	5	0.111111	45	-0.777778	45		5-HT2A	2017-10-19	0	0	37	0.804348	9	0.195652	46	-0.608696	46
w1118	2017-10-19	1	0.0232558	42	0.976744	0	0	43	-1	42			5-HT1A	2017-10-19	0	0	41	0.911111	4	0.0888889	45	-0.822222	45			5-HT1B	2017-10-19	1	0.0227273	27	0.613636	16	0.363636	44	-0.255814	43		5-HT2A	2017-10-19	1	0.0208333	43	0.895833	4	0.0833333	48	-0.829787	47
w1118	2017-10-19	1	0.0217391	42	0.913043	3	0.0652174	46	-0.866667	45			5-HT1A	2017-10-19	0	0	32	0.680851	15	0.319149	47	-0.361702	47			5-HT1B	2017-10-20	2	0.0408163	37	0.755102	10	0.204082	49	-0.574468	47		5-HT2A	2017-10-19	0	0	29	0.707317	12	0.292683	41	-0.414634	41
w1118	2017-10-19	2	0.0444444	43	0.955556	0	0	45	-1	43			5-HT1A	2017-10-19	0	0	40	0.8	10	0.2	50	-0.6	50			5-HT1B	2017-10-20	0	0	15	0.326087	31	0.673913	46	0.347826	46		5-HT2A	2017-10-19	0	0	34	0.894737	4	0.105263	38	-0.789474	38
w1118	2017-10-19	0	0	27	0.627907	16	0.372093	43	-0.255814	43			5-HT1A	2017-10-20	0	0	36	0.75	12	0.25	48	-0.5	48			5-HT1B	2017-10-20	0	0	41	0.953488	2	0.0465116	43	-0.906977	43		5-HT2A	2017-10-20	1	0.0227273	36	0.818182	7	0.159091	44	-0.674419	43
w1118	2017-10-20	1	0.0212766	31	0.659574	15	0.319149	47	-0.347826	46			5-HT1A	2017-10-20	0	0	39	0.95122	2	0.0487805	41	-0.902439	41			5-HT1B	2017-10-20	0	0	22	0.44898	27	0.55102	49	0.102041	49		5-HT2A	2017-10-20	2	0.0512821	25	0.641026	12	0.307692	39	-0.351351	37
w1118	2017-10-20	1	0.0232558	34	0.790698	8	0.186047	43	-0.619048	42			5-HT1A	2017-10-20	1	0.0227273	41	0.931818	2	0.0454545	44	-0.906977	43			5-HT1B												5-HT2A	2017-10-20	1	0.0196078	40	0.784314	10	0.196078	51	-0.6	50
w1118	2017-10-20	0	0	32	0.695652	14	0.304348	46	-0.391304	46			5-HT1A	2017-10-20	0	0	31	0.673913	15	0.326087	46	-0.347826	46			5-HT1B												5-HT2A	2017-10-20	2	0.0487805	24	0.585366	15	0.365854	41	-0.230769	39
w1118	2017-10-20	2	0.0487805	30	0.731707	9	0.219512	41	-0.538462	39			5-HT1A													5-HT1B												5-HT2A
w1118													5-HT1A													5-HT1B												5-HT2A
w1118													5-HT1A													5-HT1B												5-HT2A
w1118													5-HT1A													5-HT1B												5-HT2A
w1118													5-HT1A													5-HT1B												5-HT2A
w1118													5-HT1A													5-HT1B												5-HT2A
w1118													5-HT1A													5-HT1B												5-HT2A
w1118													5-HT1A													5-HT1B												5-HT2A
w1118																																						5-HT2A
																																						5-HT2A
Genotype	Average	STDEV	Sterror	Number		T-Test	w1118	5-HT1A	5-HT1B	5-HT2A	5-HT7																											5-HT2A
w1118	-0.657427	0.293354	0.0575315	26		w1118		0.810865	0.00546746	0.388472	0.13138
5-HT1A	-0.638028	0.281951	0.0563902	25
5-HT1B	-0.344156	0.451451	0.094134	23
5-HT2A	-0.59496	0.21087	0.042174	25
5-HT7	-0.505447	0.391269	0.0834189	22
[truncated: 11 more columns]

## Sheet: Fig 6B 0.025 EA
				0.025 % EtOAc with Juice compared with Juice
Genotype 1	Date	# out	%out	Juice	% Juice	0.025 % EA	% EA	Total	Index	total - #out			Genotype 1	Date	# out	%out	Juice	% Juice	0.025 % EA	% EA	Total	Index	total - #out			Genotype 1	Date	# out	%out	Juice	% Juice	0.025 % EA	% EA	Total	Index	total - #out		Genotype 1	Date	# out	%out	Juice	% Juice	0.025 % EA	% EA	Total	Index	total - #out
w1118	2017-10-24	0	0	33	0.622642	20	0.377358	53	-0.245283	53			5-HT1A	2017-10-24	2	0.0434783	4	0.0869565	40	0.869565	46	0.818182	44			5-HT1B	2017-10-24	2	0.0434783	10	0.217391	34	0.73913	46	0.545455	44		5-HT2A	2017-10-24	2	0.0425532	10	0.212766	35	0.744681	47	0.555556	45
w1118	2017-10-24	0	0	20	0.454545	24	0.545455	44	0.0909091	44			5-HT1A	2017-10-24	0	0	30	0.612245	19	0.387755	49	-0.22449	49			5-HT1B	2017-10-24	0	0	20	0.434783	26	0.565217	46	0.130435	46		5-HT2A	2017-10-24	1	0.0192308	12	0.230769	39	0.75	52	0.529412	51
w1118	2017-10-24	1	0.0196078	34	0.666667	16	0.313725	51	-0.36	50			5-HT1A	2017-10-24	0	0	20	0.454545	24	0.545455	44	0.0909091	44			5-HT1B	2017-10-24	0	0	15	0.357143	27	0.642857	42	0.285714	42		5-HT2A	2017-10-24	0	0	10	0.238095	32	0.761905	42	0.52381	42
w1118	2017-10-24	0	0	20	0.47619	22	0.52381	42	0.047619	42			5-HT1A	2017-10-24	0	0	24	0.470588	27	0.529412	51	0.0588235	51			5-HT1B	2017-10-24	1	0.02	20	0.4	29	0.58	50	0.183673	49		5-HT2A	2017-10-24	0	0	41	0.82	9	0.18	50	-0.64	50
w1118	2017-10-25	1	0.0212766	23	0.489362	23	0.489362	47	0	46			5-HT1A	2017-10-25	0	0	28	0.622222	17	0.377778	45	-0.244444	45			5-HT1B	2017-10-25	0	0	23	0.479167	25	0.520833	48	0.0416667	48		5-HT2A	2017-10-25	2	0.0392157	31	0.607843	18	0.352941	51	-0.265306	49
w1118	2017-10-25	0	0	10	0.212766	37	0.787234	47	0.574468	47			5-HT1A	2017-10-25	1	0.0212766	15	0.319149	31	0.659574	47	0.347826	46			5-HT1B	2017-10-25	1	0.0227273	18	0.409091	25	0.568182	44	0.162791	43		5-HT2A	2017-10-25	0	0	13	0.254902	38	0.745098	51	0.490196	51
w1118	2017-10-25	0	0	36	0.72	14	0.28	50	-0.44	50			5-HT1A	2017-10-25	1	0.0192308	38	0.730769	13	0.25	52	-0.490196	51			5-HT1B	2017-10-25	0	0	21	0.456522	25	0.543478	46	0.0869565	46		5-HT2A	2017-10-25	0	0	13	0.361111	23	0.638889	36	0.277778	36
w1118	2017-10-25	0	0	28	0.608696	18	0.391304	46	-0.217391	46			5-HT1A	2017-10-26	0	0	36	0.782609	10	0.217391	46	-0.565217	46			5-HT1B	2017-10-26	2	0.04	22	0.44	26	0.52	50	0.0833333	48		5-HT2A	2017-10-25	1	0.0192308	19	0.365385	32	0.615385	52	0.254902	51
w1118	2017-10-26	0	0	19	0.395833	29	0.604167	48	0.208333	48			5-HT1A	2017-10-26	0	0	13	0.276596	34	0.723404	47	0.446809	47			5-HT1B	2017-10-26	0	0	7	0.145833	41	0.854167	48	0.708333	48		5-HT2A	2017-10-26	0	0	10	0.217391	36	0.782609	46	0.565217	46
w1118	2017-10-26	2	0.0408163	14	0.285714	33	0.673469	49	0.404255	47			5-HT1A	2017-10-26	0	0	34	0.693878	15	0.306122	49	-0.387755	49			5-HT1B	2017-10-26	0	0	16	0.307692	36	0.692308	52	0.384615	52		5-HT2A	2017-10-26	1	0.0204082	46	0.938776	2	0.0408163	49	-0.916667	48
w1118	2017-10-26	1	0.0204082	37	0.755102	11	0.22449	49	-0.541667	48			5-HT1A	2017-10-26	1	0.0217391	23	0.5	22	0.478261	46	-0.0222222	45			5-HT1B	2017-10-26	0	0	34	0.693878	15	0.306122	49	-0.387755	49		5-HT2A	2017-10-26	0	0	33	0.717391	13	0.282609	46	-0.434783	46
w1118	2017-10-26	1	0.0232558	23	0.534884	19	0.44186	43	-0.0952381	42			5-HT1A	2017-10-27	1	0.0212766	9	0.191489	37	0.787234	47	0.608696	46			5-HT1B	2017-10-27	2	0.0416667	11	0.229167	35	0.729167	48	0.521739	46		5-HT2A	2017-10-26	0	0	19	0.431818	25	0.568182	44	0.136364	44
w1118	2017-10-27	0	0	20	0.454545	24	0.545455	44	0.0909091	44			5-HT1A	2017-10-27	0	0	16	0.390244	25	0.609756	41	0.219512	41			5-HT1B	2017-10-27	0	0	4	0.0909091	40	0.909091	44	0.818182	44		5-HT2A	2017-10-27	2	0.0487805	20	0.487805	19	0.463415	41	-0.025641	39
w1118	2017-10-27	1	0.0222222	26	0.577778	18	0.4	45	-0.181818	44			5-HT1A	2017-10-27	2	0.0454545	34	0.772727	8	0.181818	44	-0.619048	42			5-HT1B	2017-10-27	0	0	18	0.409091	26	0.590909	44	0.181818	44		5-HT2A	2017-10-27	1	0.0232558	21	0.488372	21	0.488372	43	0	42
w1118	2017-10-27	0	0	15	0.319149	32	0.680851	47	0.361702	47			5-HT1A	2017-10-27	2	0.0425532	29	0.617021	16	0.340426	47	-0.288889	45			5-HT1B	2017-10-27	1	0.02	23	0.46	26	0.52	50	0.0612245	49		5-HT2A	2017-10-27	1	0.0217391	40	0.869565	5	0.108696	46	-0.777778	45
w1118	2017-10-27	0	0	27	0.55102	22	0.44898	49	-0.102041	49			5-HT1A	2017-10-30	0	0	14	0.311111	31	0.688889	45	0.377778	45			5-HT1B	2017-10-30	0	0	16	0.313725	35	0.686275	51	0.372549	51		5-HT2A	2017-10-27	1	0.0243902	30	0.731707	10	0.243902	41	-0.5	40
w1118	2017-10-30	1	0.0232558	19	0.44186	23	0.534884	43	0.0952381	42			5-HT1A	2017-10-30	0	0	16	0.333333	32	0.666667	48	0.333333	48			5-HT1B	2017-10-30	0	0	16	0.333333	32	0.666667	48	0.333333	48		5-HT2A	2017-10-30	2	0.0444444	17	0.377778	26	0.577778	45	0.209302	43
w1118	2017-10-30	0	0	32	0.680851	15	0.319149	47	-0.361702	47			5-HT1A	2017-10-30	0	0	26	0.577778	19	0.422222	45	-0.155556	45			5-HT1B	2017-10-30	0	0	15	0.3	35	0.7	50	0.4	50		5-HT2A	2017-10-30	0	0	35	0.853659	6	0.146341	41	-0.707317	41
w1118	2017-10-30	0	0	32	0.744186	11	0.255814	43	-0.488372	43			5-HT1A	2017-10-30	0	0	22	0.44898	27	0.55102	49	0.102041	49			5-HT1B	2017-10-30	2	0.0434783	32	0.695652	12	0.26087	46	-0.454545	44		5-HT2A	2017-10-30	0	0	32	1	0	0	32	-1	32
w1118	2017-10-30	0	0	30	0.638298	17	0.361702	47	-0.276596	47			5-HT1A	2017-11-03	0	0	32	0.695652	14	0.304348	46	-0.391304	46			5-HT1B	2017-11-03	0	0	8	0.190476	34	0.809524	42	0.619048	42		5-HT2A	2017-10-30	0	0	38	0.844444	7	0.155556	45	-0.688889	45
w1118	2017-11-03	0	0	16	0.326531	33	0.673469	49	0.346939	49			5-HT1A	2017-11-03	2	0.0444444	5	0.111111	38	0.844444	45	0.767442	43			5-HT1B	2017-11-03	0	0	17	0.354167	31	0.645833	48	0.291667	48		5-HT2A	2017-11-03	2	0.0540541	33	0.891892	2	0.0540541	37	-0.885714	35
w1118	2017-11-03	0	0	7	0.155556	38	0.844444	45	0.688889	45			5-HT1A	2017-11-03	0	0	19	0.452381	23	0.547619	42	0.0952381	42			5-HT1B	2017-11-03	2	0.0454545	4	0.0909091	38	0.863636	44	0.809524	42		5-HT2A	2017-11-03	2	0.047619	21	0.5	19	0.452381	42	-0.05	40
w1118	2017-11-03	1	0.0208333	26	0.541667	21	0.4375	48	-0.106383	47			5-HT1A	2017-11-03	0	0	10	0.208333	38	0.791667	48	0.583333	48			5-HT1B	2017-11-03	0	0	19	0.422222	26	0.577778	45	0.155556	45		5-HT2A	2017-11-03	2	0.05	11	0.275	27	0.675	40	0.421053	38
w1118	2017-11-03	1	0.0196078	1	0.0196078	49	0.960784	51	0.96	50			5-HT1A													5-HT1B												5-HT2A	2017-11-03	2	0.0540541	8	0.216216	27	0.72973	37	0.542857	35
w1118													5-HT1A													5-HT1B												5-HT2A
w1118													5-HT1A													5-HT1B												5-HT2A
w1118													5-HT1A													5-HT1B												5-HT2A
w1118													5-HT1A													5-HT1B												5-HT2A
w1118													5-HT1A													5-HT1B												5-HT2A
w1118													5-HT1A													5-HT1B												5-HT2A
w1118													5-HT1A													5-HT1B												5-HT2A
w1118													5-HT1A													5-HT1B												5-HT2A
w1118													5-HT1A													5-HT1B												5-HT2A
w1118																																						5-HT2A
																																						5-HT2A
Genotype	Average	STDEV	Sterror	Number		T-Test	w1118	5-HT1A	5-HT1B	5-HT2A	5-HT7																											5-HT2A
w1118	0.0188655	0.386582	0.0789107	24		w1118		0.708314	0.0174099	0.393959	0.770624
5-HT1A	0.0635131	0.426134	0.0888552	23					a
5-HT1B	0.275448	0.321246	0.0669845	23
5-HT2A	-0.099402	0.551251	0.112524	24
5-HT7	0.0523633	0.404529	0.0825741	24
[truncated: 11 more columns]

## Sheet: Fig 6B 0.25 EA
				0.25 % EtOAc with Juice compared with Juice
Genotype 1	Date	# out	%out	Juice	% Juice	0.25 % EA	% EA	Total	Index	total - #out			Genotype 1	Date	# out	%out	Juice	% Juice	0.25 % EA	% EA	Total	Index	total - #out			Genotype 1	Date	# out	%out	Juice	% Juice	0.25 % EA	% EA	Total	Index	total - #out		Genotype 1	Date	# out	%out	Juice	% Juice	0.25 % EA	% EA	Total	Index	total - #out
w1118	2017-11-06	1	0.025641	20	0.512821	18	0.461538	39	-0.0526316	38			5-HT1A	2017-11-06	0	0	20	0.465116	23	0.534884	43	0.0697674	43			5-HT1B	2017-11-06	0	0	28	0.571429	21	0.428571	49	-0.142857	49		5-HT2A	2017-11-06	0	0	19	0.487179	20	0.512821	39	0.025641	39
w1118	2017-11-06	0	0	27	0.5625	21	0.4375	48	-0.125	48			5-HT1A	2017-11-06	0	0	33	0.673469	16	0.326531	49	-0.346939	49			5-HT1B	2017-11-06	0	0	16	0.363636	28	0.636364	44	0.272727	44		5-HT2A	2017-11-06	0	0	20	0.512821	19	0.487179	39	-0.025641	39
w1118	2017-11-06	0	0	13	0.288889	32	0.711111	45	0.422222	45			5-HT1A	2017-11-06	0	0	24	0.533333	21	0.466667	45	-0.0666667	45			5-HT1B	2017-11-06	0	0	22	0.5	22	0.5	44	0	44		5-HT2A	2017-11-06	0	0	23	0.5	23	0.5	46	0	46
w1118	2017-11-06	0	0	33	0.868421	5	0.131579	38	-0.736842	38			5-HT1A	2017-11-06	0	0	13	0.302326	30	0.697674	43	0.395349	43			5-HT1B	2017-11-06	0	0	13	0.361111	23	0.638889	36	0.277778	36		5-HT2A	2017-11-06	0	0	7	0.159091	37	0.840909	44	0.681818	44
w1118	2017-11-07	2	0.0434783	31	0.673913	13	0.282609	46	-0.409091	44			5-HT1A	2017-11-07	0	0	16	0.326531	33	0.673469	49	0.346939	49			5-HT1B	2017-11-07	0	0	2	0.0416667	46	0.958333	48	0.916667	48		5-HT2A	2017-11-07	0	0	9	0.191489	38	0.808511	47	0.617021	47
w1118	2017-11-07	0	0	17	0.386364	27	0.613636	44	0.227273	44			5-HT1A	2017-11-07	0	0	12	0.25	36	0.75	48	0.5	48			5-HT1B	2017-11-07	1	0.0227273	8	0.181818	35	0.795455	44	0.627907	43		5-HT2A	2017-11-07	0	0	25	0.543478	21	0.456522	46	-0.0869565	46
w1118	2017-11-07	0	0	18	0.409091	26	0.590909	44	0.181818	44			5-HT1A	2017-11-07	0	0	47	1	0	0	47	-1	47			5-HT1B	2017-11-07	0	0	22	0.458333	26	0.541667	48	0.0833333	48		5-HT2A	2017-11-07	0	0	29	0.644444	16	0.355556	45	-0.288889	45
w1118	2017-11-07	0	0	33	0.767442	13	0.302326	43	-0.434783	43			5-HT1A	2017-11-07	0	0	16	0.333333	32	0.666667	48	0.333333	48			5-HT1B	2017-11-07	0	0	11	0.229167	37	0.770833	48	0.541667	48		5-HT2A	2017-11-07	0	0	21	0.466667	24	0.533333	45	0.0666667	45
w1118	2017-11-09	0	0	14	0.304348	32	0.695652	46	0.391304	46			5-HT1A	2017-11-09	0	0	17	0.395349	26	0.604651	43	0.209302	43			5-HT1B	2017-11-09	0	0	20	0.952381	1	0.047619	21	-0.904762	21		5-HT2A	2017-11-09	0	0	0	0	47	1	47	1	47
w1118	2017-11-09	2	0.0408163	21	0.428571	26	0.530612	49	0.106383	47			5-HT1A	2017-11-09	0	0	30	0.588235	21	0.411765	51	-0.176471	51			5-HT1B	2017-11-09	2	0.0512821	24	0.615385	13	0.333333	39	-0.297297	37		5-HT2A	2017-11-09	1	0.0212766	10	0.212766	36	0.765957	47	0.565217	46
w1118	2017-11-09	1	0.0192308	23	0.442308	28	0.538462	52	0.0980392	51			5-HT1A	2017-11-09	0	0	28	0.666667	14	0.333333	42	-0.333333	42			5-HT1B	2017-11-09	0	0	22	0.511628	21	0.488372	43	-0.0232558	43		5-HT2A	2017-11-09	1	0.0212766	18	0.382979	28	0.595745	47	0.217391	46
w1118	2017-11-09	0	0	24	0.55814	19	0.44186	43	-0.116279	43			5-HT1A	2017-11-09	0	0	24	0.5	24	0.5	48	0	48			5-HT1B	2017-11-09	0	0	38	0.883721	5	0.116279	43	-0.767442	43		5-HT2A	2017-11-09	0	0	15	0.365854	26	0.634146	41	0.268293	41
w1118	2017-11-10	1	0.0208333	27	0.5625	20	0.416667	48	-0.148936	47			5-HT1A	2017-11-10	0	0	42	0.84	8	0.16	50	-0.68	50			5-HT1B	2017-11-10	0	0	30	0.652174	16	0.347826	46	-0.304348	46		5-HT2A	2017-11-10	2	0.04	39	0.78	9	0.18	50	-0.625	48
w1118	2017-11-10	1	0.0212766	31	0.659574	15	0.319149	47	-0.347826	46			5-HT1A	2017-11-10	0	0	29	0.630435	17	0.369565	46	-0.26087	46			5-HT1B	2017-11-10	0	0	30	0.652174	16	0.347826	46	-0.304348	46		5-HT2A	2017-11-10	0	0	37	0.770833	11	0.229167	48	-0.541667	48
w1118	2017-11-10	0	0	38	0.76	12	0.24	50	-0.52	50			5-HT1A	2017-11-10	0	0	36	0.765957	11	0.234043	47	-0.531915	47			5-HT1B	2017-11-10	0	0	14	0.311111	31	0.688889	45	0.377778	45		5-HT2A	2017-11-10	0	0	10	0.232558	33	0.767442	43	0.534884	43
w1118	2017-11-10	0	0	25	0.581395	18	0.418605	43	-0.162791	43			5-HT1A	2017-11-10	0	0	34	0.666667	17	0.333333	51	-0.333333	51			5-HT1B	2017-11-10	0	0	23	0.469388	26	0.530612	49	0.0612245	49		5-HT2A	2017-11-10	0	0	12	0.285714	30	0.714286	42	0.428571	42
w1118	2017-11-13	0	0	40	0.888889	5	0.111111	45	-0.777778	45			5-HT1A	2017-11-13	0	0	39	0.906977	4	0.0930233	43	-0.813953	43			5-HT1B	2017-11-13	0	0	26	0.52	24	0.48	50	-0.04	50		5-HT2A	2017-11-13	0	0	29	0.674419	14	0.325581	43	-0.348837	43
w1118	2017-11-13	0	0	30	0.625	18	0.375	48	-0.25	48			5-HT1A	2017-11-13	0	0	41	0.836735	8	0.163265	49	-0.673469	49			5-HT1B	2017-11-13	0	0	21	0.428571	28	0.571429	49	0.142857	49		5-HT2A	2017-11-13	0	0	26	0.577778	19	0.422222	45	-0.155556	45
w1118	2017-11-13	0	0	38	0.826087	8	0.173913	46	-0.652174	46			5-HT1A	2017-11-13	0	0	19	0.387755	30	0.612245	49	0.22449	49			5-HT1B	2017-11-13	0	0	36	0.734694	13	0.265306	49	-0.469388	49		5-HT2A	2017-11-13	0	0	10	0.222222	35	0.777778	45	0.555556	45
w1118	2017-11-13	0	0	31	0.659574	16	0.340426	47	-0.319149	47			5-HT1A	2017-11-13	0	0	40	0.952381	2	0.047619	42	-0.904762	42			5-HT1B	2017-11-13	0	0	28	0.54902	23	0.45098	51	-0.0980392	51		5-HT2A	2017-11-13	0	0	5	0.16129	26	0.83871	31	0.677419	31
w1118	2017-12-01	2	0.0434783	44	0.956522	0	0	46	-1	44			5-HT1A	2017-12-05	0	0	47	1	0	0	47	-1	47			5-HT1B	2017-12-01	0	0	36	0.72	14	0.28	50	-0.44	50		5-HT2A	2017-12-05	0	0	3	0.0638298	44	0.93617	47	0.87234	47
w1118	2017-12-01	0	0	30	0.612245	19	0.387755	49	-0.22449	49			5-HT1A	2017-12-05	0	0	27	0.964286	1	0.0357143	28	-0.928571	28			5-HT1B	2017-12-01	0	0	22	0.52381	20	0.47619	42	-0.047619	42		5-HT2A	2017-12-05	0	0	0	0	46	1	46	1	46
w1118	2017-12-01	0	0	39	0.8125	9	0.1875	48	-0.625	48			5-HT1A	2017-12-05	0	0	40	0.888889	5	0.111111	45	-0.777778	45			5-HT1B	2017-12-01	0	0	27	0.627907	16	0.372093	43	-0.255814	43		5-HT2A	2017-12-05	0	0	13	0.393939	20	0.606061	33	0.212121	33
w1118	2017-12-01	0	0	18	0.409091	26	0.590909	44	0.181818	44			5-HT1A													5-HT1B	2017-12-01	0	0	28	0.682927	13	0.317073	41	-0.365854	41		5-HT2A
w1118	2017-12-01	1	0.0217391	28	0.608696	17	0.369565	46	-0.244444	45			5-HT1A													5-HT1B	2017-12-01	0	0	27	0.6	18	0.4	45	-0.2	45		5-HT2A
w1118	2017-12-05	0	0	37	0.804348	9	0.195652	46	-0.608696	46			5-HT1A													5-HT1B	2017-12-05	0	0	10	0.25641	29	0.74359	39	0.487179	39		5-HT2A
w1118	2017-12-05	0	0	43	0.955556	2	0.0444444	45	-0.911111	45			5-HT1A													5-HT1B	2017-12-05	0	0	37	0.755102	12	0.244898	49	-0.510204	49		5-HT2A
w1118	2017-12-05	0	0	29	0.58	21	0.42	50	-0.16	50			5-HT1A													5-HT1B	2017-12-05	0	0	1	0.0232558	42	0.976744	43	0.953488	43		5-HT2A
w1118													5-HT1A													5-HT1B												5-HT2A
w1118													5-HT1A													5-HT1B												5-HT2A
w1118													5-HT1A													5-HT1B												5-HT2A
w1118													5-HT1A													5-HT1B												5-HT2A
w1118													5-HT1A													5-HT1B												5-HT2A
w1118																																						5-HT2A
																																						5-HT2A
Genotype	Average	STDEV	Sterror	Number		T-Test	w1118	5-HT1A	5-HT1B	5-HT2A	5-HT7																											5-HT2A
w1118	-0.257792	0.380168	0.071845	28		w1118		0.771946	0.0352034	0.000102134	0.301299
5-HT1A	-0.29343	0.493132	0.102825	23
5-HT1B	-0.0153079	0.456329	0.0862381	28
5-HT2A	0.245669	0.470307	0.0980658	23
5-HT7	-0.13067	0.520476	0.0983606	28
[truncated: 11 more columns]

## Sheet: Fig 6C 5% etOH
				5%EtOH with Juice compared with Juice
Genotype 1	Date	# out	%out	Juice	% Juice	5% EtOH	% EtOH	Total	Index	total - #out			Genotype 1	Date	# out	%out	Juice	% Juice	5% EtOH	% EtOH	Total	Index	total - #out			Genotype 1	Date	# out	%out	Juice	% Juice	5% EtOH	% EtOH	Total	Index	total - #out		Genotype 1	Date	# out	%out	Juice	% Juice	5% EtOH	% EtOH	Total	Index	total - #out
w1118	2016-07-07	3	0.06	18	0.36	29	0.58	50	0.234043	47			5-HT1A	2016-07-07	0	0	22	0.468085	25	0.531915	47	0.0638298	47			5-HT1B	2016-07-07	0	0	17	0.34	33	0.66	50	0.32	50		5-HT2A	2016-07-07	1	0.02	6	0.12	43	0.86	50	0.755102	49
w1118	2016-07-07	2	0.0416667	4	0.0833333	42	0.875	48	0.826087	46			5-HT1A	2016-07-07	0	0	1	0.0208333	47	0.979167	48	0.958333	48			5-HT1B	2016-07-07	0	0	11	0.244444	34	0.755556	45	0.511111	45		5-HT2A	2016-07-07	0	0	17	0.346939	32	0.653061	49	0.306122	49
w1118	2016-07-07	0	0	6	0.12	44	0.88	50	0.76	50			5-HT1A	2016-07-07	1	0.0181818	14	0.254545	40	0.727273	55	0.481481	54			5-HT1B	2016-07-08	1	0.0204082	15	0.306122	33	0.673469	49	0.375	48		5-HT2A	2016-07-07	4	0.0784314	18	0.352941	29	0.568627	51	0.234043	47
w1118	2016-07-07	3	0.0625	9	0.1875	36	0.75	48	0.6	45			5-HT1A	2016-07-07	1	0.02	4	0.08	45	0.9	50	0.836735	49			5-HT1B	2016-07-08	3	0.06	23	0.46	24	0.48	50	0.0212766	47		5-HT2A	2016-07-07	2	0.0392157	17	0.333333	32	0.627451	51	0.306122	49
w1118	2016-07-07	4	0.0833333	14	0.291667	30	0.625	48	0.363636	44			5-HT1A	2016-07-07	0	0	45	0.9375	3	0.0625	48	-0.875	48			5-HT1B	2016-07-08	0	0	24	0.48	26	0.52	50	0.04	50		5-HT2A	2016-07-07	5	0.102041	13	0.265306	31	0.632653	49	0.409091	44
w1118	2016-07-08	0	0	6	0.122449	43	0.877551	49	0.755102	49			5-HT1A	2016-07-08	1	0.0208333	20	0.416667	27	0.5625	48	0.148936	47			5-HT1B	2016-07-11	0	0	32	0.64	18	0.36	50	-0.28	50		5-HT2A	2016-07-08	2	0.0408163	20	0.408163	27	0.55102	49	0.148936	47
w1118	2016-07-08	5	0.0980392	16	0.313725	30	0.588235	51	0.304348	46			5-HT1A	2016-07-08	1	0.0217391	30	0.652174	15	0.326087	46	-0.333333	45			5-HT1B	2016-07-11	0	0	5	0.104167	43	0.895833	48	0.791667	48		5-HT2A	2016-07-08	6	0.125	5	0.104167	37	0.770833	48	0.761905	42
w1118	2016-07-08	1	0.0204082	36	0.734694	12	0.244898	49	-0.5	48			5-HT1A	2016-07-08	0	0	32	0.666667	16	0.333333	48	-0.333333	48			5-HT1B	2016-07-11	0	0	30	0.638298	17	0.361702	47	-0.276596	47		5-HT2A	2016-07-08	1	0.0208333	37	0.770833	10	0.208333	48	-0.574468	47
w1118	2016-07-08	1	0.0217391	23	0.5	22	0.478261	46	-0.0222222	45			5-HT1A	2016-07-08	1	0.0204082	10	0.204082	38	0.77551	49	0.583333	48			5-HT1B	2016-07-11	0	0	9	0.1875	39	0.8125	48	0.625	48		5-HT2A	2016-07-08	1	0.0217391	17	0.369565	28	0.608696	46	0.244444	45
w1118	2016-07-11	1	0.0196078	23	0.45098	27	0.529412	51	0.08	50			5-HT1A	2016-07-11	1	0.0222222	24	0.533333	20	0.444444	45	-0.0909091	44			5-HT1B	2016-07-11	0	0	12	0.244898	37	0.755102	49	0.510204	49		5-HT2A	2016-07-11	0	0	12	0.25	36	0.75	48	0.5	48
w1118	2016-07-11	0	0	3	0.06	47	0.94	50	0.88	50			5-HT1A	2016-07-11	0	0	21	0.466667	24	0.533333	45	0.0666667	45			5-HT1B	2016-07-11	0	0	17	0.361702	30	0.638298	47	0.276596	47		5-HT2A	2016-07-11	5	0.104167	25	0.520833	18	0.375	48	-0.162791	43
w1118	2016-07-11	1	0.0208333	12	0.25	35	0.729167	48	0.489362	47			5-HT1A	2016-07-11	0	0	32	0.64	18	0.36	50	-0.28	50			5-HT1B	2016-07-12	0	0	20	0.392157	31	0.607843	51	0.215686	51		5-HT2A	2016-07-11	1	0.0208333	6	0.125	41	0.854167	48	0.744681	47
w1118	2016-07-11	0	0	36	0.75	12	0.25	48	-0.5	48			5-HT1A	2016-07-11	0	0	22	0.468085	25	0.531915	47	0.0638298	47			5-HT1B	2016-07-12	1	0.0208333	8	0.166667	39	0.8125	48	0.659574	47		5-HT2A	2016-07-11	0	0	35	0.729167	13	0.270833	48	-0.458333	48
w1118	2016-07-11	0	0	9	0.183673	40	0.816327	49	0.632653	49			5-HT1A	2016-07-11	0	0	10	0.208333	38	0.791667	48	0.583333	48			5-HT1B	2016-07-12	0	0	23	0.45098	28	0.54902	51	0.0980392	51		5-HT2A	2016-07-11	0	0	4	0.0816327	45	0.918367	49	0.836735	49
w1118	2016-07-11	0	0	24	0.545455	20	0.454545	44	-0.0909091	44			5-HT1A	2016-07-11	0	0	29	0.58	21	0.42	50	-0.16	50			5-HT1B	2016-07-12	0	0	22	0.44898	27	0.55102	49	0.102041	49		5-HT2A	2016-07-11	1	0.0217391	10	0.217391	35	0.76087	46	0.555556	45
w1118	2016-07-12	0	0	33	0.673469	16	0.326531	49	-0.346939	49			5-HT1A	2016-07-12	0	0	3	0.0625	45	0.9375	48	0.875	48			5-HT1B	2016-07-12	0	0	20	0.434783	26	0.565217	46	0.130435	46		5-HT2A	2016-07-12	0	0	7	0.145833	41	0.854167	48	0.708333	48
w1118	2016-07-12	0	0	15	0.319149	32	0.680851	47	0.361702	47			5-HT1A	2016-07-12	0	0	20	0.454545	24	0.545455	44	0.0909091	44			5-HT1B	2016-07-12	0	0	22	0.468085	25	0.531915	47	0.0638298	47		5-HT2A	2016-07-12	5	0.119048	16	0.380952	21	0.5	42	0.135135	37
w1118	2016-07-12	0	0	18	0.36	32	0.64	50	0.28	50			5-HT1A	2016-07-12	1	0.0208333	14	0.291667	33	0.6875	48	0.404255	47			5-HT1B	2016-07-14	0	0	24	0.40678	35	0.59322	59	0.186441	59		5-HT2A	2016-07-12	3	0.0625	6	0.125	39	0.8125	48	0.733333	45
w1118	2016-07-12	0	0	29	0.604167	19	0.395833	48	-0.208333	48			5-HT1A	2016-07-12	0	0	2	0.0416667	46	0.958333	48	0.916667	48			5-HT1B	2016-07-14	1	0.0222222	20	0.444444	24	0.533333	45	0.0909091	44		5-HT2A	2016-07-12	0	0	6	0.122449	43	0.877551	49	0.755102	49
w1118	2016-07-12	0	0	10	0.208333	38	0.791667	48	0.583333	48			5-HT1A	2016-07-12	0	0	24	0.5	24	0.5	48	0	48			5-HT1B	2016-07-14	0	0	31	0.645833	17	0.354167	48	-0.291667	48		5-HT2A	2016-07-12	2	0.0416667	9	0.1875	37	0.770833	48	0.608696	46
w1118	2016-07-12	0	0	16	0.333333	32	0.666667	48	0.333333	48			5-HT1A	2016-07-12	2	0.0416667	9	0.1875	37	0.770833	48	0.608696	46			5-HT1B	2016-07-14	1	0.0217391	23	0.5	22	0.478261	46	-0.0222222	45		5-HT2A	2016-07-12	4	0.08	6	0.12	40	0.8	50	0.73913	46
w1118	2016-07-14	5	0.106383	33	0.702128	9	0.191489	47	-0.571429	42			5-HT1A	2016-07-14	1	0.0204082	26	0.530612	22	0.44898	49	-0.0833333	48			5-HT1B	2016-07-14	0	0	36	0.782609	10	0.217391	46	-0.565217	46		5-HT2A	2016-07-14	1	0.0222222	13	0.288889	31	0.688889	45	0.409091	44
w1118	2016-07-14	1	0.02	20	0.4	29	0.58	50	0.183673	49			5-HT1A	2016-07-14	2	0.0416667	34	0.708333	12	0.25	48	-0.478261	46			5-HT1B	2016-07-14	0	0	24	0.5	24	0.5	48	0	48		5-HT2A	2016-07-14	6	0.12766	35	0.744681	6	0.12766	47	-0.707317	41
w1118	2016-07-14	1	0.0204082	22	0.44898	26	0.530612	49	0.0833333	48			5-HT1A	2016-07-14	3	0.0588235	11	0.215686	37	0.72549	51	0.541667	48			5-HT1B	2016-07-14	1	0.02	34	0.68	15	0.3	50	-0.387755	49		5-HT2A	2016-07-14	4	0.0930233	14	0.325581	25	0.581395	43	0.282051	39
w1118	2016-07-14	0	0	13	0.270833	35	0.729167	48	0.458333	48			5-HT1A	2016-07-14	1	0.0217391	12	0.26087	33	0.717391	46	0.466667	45			5-HT1B												5-HT2A	2016-07-14	2	0.0408163	23	0.469388	24	0.489796	49	0.0212766	47
w1118	2016-07-14	5	0.0961538	23	0.442308	24	0.461538	52	0.0212766	47			5-HT1A	2016-07-14	0	0	12	0.25	36	0.75	48	0.5	48			5-HT1B												5-HT2A	2016-07-14	4	0.0851064	33	0.702128	10	0.212766	47	-0.534884	43
w1118	2016-07-14	1	0.0208333	10	0.208333	37	0.770833	48	0.574468	47			5-HT1A	2016-07-14	2	0.0425532	19	0.404255	26	0.553191	47	0.155556	45			5-HT1B
w1118													5-HT1A													5-HT1B												5-HT2A
w1118													5-HT1A													5-HT1B												5-HT2A
w1118													5-HT1A													5-HT1B												5-HT2A
w1118													5-HT1A													5-HT1B												5-HT2A
w1118													5-HT1A													5-HT1B												5-HT2A
w1118													5-HT1A													5-HT1B												5-HT2A
w1118																																						5-HT2A
																																						5-HT2A
Genotype	Average	STDEV	Sterror	Number		T-Test	w1118	5-HT1A	5-HT1B	5-HT2A	5-HT7																											5-HT2A
w1118	0.243143	0.417642	0.0803753	27		w1118		0.793878	0.312728	0.649004	0.021068
5-HT1A	0.211545	0.465199	0.0895276	27
5-HT1B	0.133098	0.343341	0.0700842	24
5-HT2A	0.29835	0.459838	0.0901817	26
5-HT7	-0.0308646	0.420263	0.0824204	26
[truncated: 11 more columns]

## Sheet: Fig 6C 10% EtOH
				10%EtOH with Juice compared with Juice
Genotype 1	Date	# out	%out	Juice	% Juice	10% EtOH	% EtOH	Total	Index	total - #out			Genotype 1	Date	# out	%out	Juice	% Juice	10% EtOH	% EtOH	Total	Index	total - #out			Genotype 1	Date	# out	%out	Juice	% Juice	10% EtOH	% EtOH	Total	Index	total - #out		Genotype 1	Date	# out	%out	Juice	% Juice	10% EtOH	% EtOH	Total	Index	total - #out
w1118	2016-06-24	1	0.0204082	16	0.326531	32	0.653061	49	0.333333	48			5-HT1A	2016-06-24	1	0.0212766	11	0.234043	35	0.744681	47	0.521739	46			5-HT1B	2016-06-24	1	0.0208333	33	0.6875	14	0.291667	48	-0.404255	47		5-HT2A	2016-06-24	1	0.0212766	7	0.148936	39	0.829787	47	0.695652	46
w1118	2016-06-24	0	0	29	0.604167	19	0.395833	48	-0.208333	48			5-HT1A	2016-06-24	1	0.0217391	23	0.5	22	0.478261	46	-0.0222222	45			5-HT1B	2016-06-24	8	0.166667	6	0.125	34	0.708333	48	0.7	40		5-HT2A	2016-06-24	2	0.0416667	6	0.125	40	0.833333	48	0.73913	46
w1118	2016-06-24	1	0.0208333	12	0.25	35	0.729167	48	0.489362	47			5-HT1A	2016-06-24	0	0	32	0.666667	16	0.333333	48	-0.333333	48			5-HT1B	2016-06-24	2	0.0454545	10	0.227273	32	0.727273	44	0.52381	42		5-HT2A	2016-06-24	2	0.04	3	0.06	45	0.9	50	0.875	48
w1118	2016-06-24	1	0.0204082	13	0.265306	35	0.714286	49	0.458333	48			5-HT1A	2016-06-24	0	0	8	0.166667	40	0.833333	48	0.666667	48			5-HT1B	2016-06-24	4	0.0816327	27	0.55102	18	0.367347	49	-0.2	45		5-HT2A	2016-06-24	3	0.0652174	7	0.152174	36	0.782609	46	0.674419	43
w1118	2016-06-24	0	0	6	0.130435	40	0.869565	46	0.73913	46			5-HT1A	2016-06-24	1	0.0204082	2	0.0408163	46	0.938776	49	0.916667	48			5-HT1B	2016-06-24	0	0	28	0.571429	21	0.428571	49	-0.142857	49		5-HT2A	2016-06-24	1	0.0208333	9	0.1875	38	0.791667	48	0.617021	47
w1118	2016-06-24	1	0.0217391	42	0.913043	3	0.0652174	46	-0.866667	45			5-HT1A	2016-06-24	0	0	6	0.12766	41	0.87234	47	0.744681	47			5-HT1B	2016-06-27	0	0	35	0.660377	18	0.339623	53	-0.320755	53		5-HT2A	2016-06-24	4	0.0851064	7	0.148936	36	0.765957	47	0.674419	43
w1118	2016-06-27	1	0.0212766	7	0.148936	39	0.829787	47	0.695652	46			5-HT1A	2016-06-27	1	0.0208333	39	0.8125	8	0.166667	48	-0.659574	47			5-HT1B	2016-06-27	0	0	39	0.829787	8	0.170213	47	-0.659574	47		5-HT2A	2016-06-27	0	0	2	0.0416667	46	0.958333	48	0.916667	48
w1118	2016-06-27	0	0	27	0.473684	30	0.526316	57	0.0526316	57			5-HT1A	2016-06-27	0	0	21	0.428571	28	0.571429	49	0.142857	49			5-HT1B	2016-06-30	1	0.02	29	0.58	20	0.4	50	-0.183673	49		5-HT2A	2016-06-27	0	0	22	0.354839	40	0.645161	62	0.290323	62
w1118	2016-06-27	0	0	41	0.854167	7	0.145833	48	-0.708333	48			5-HT1A	2016-06-27	0	0	1	0.0212766	46	0.978723	47	0.957447	47			5-HT1B	2016-06-30	0	0	11	0.22	39	0.78	50	0.56	50		5-HT2A	2016-06-27	4	0.0888889	18	0.4	23	0.511111	45	0.121951	41
w1118	2016-06-30	2	0.0434783	27	0.586957	17	0.369565	46	-0.227273	44			5-HT1A	2016-06-30	0	0	6	0.12766	41	0.87234	47	0.744681	47			5-HT1B	2016-06-30	1	0.0188679	21	0.396226	31	0.584906	53	0.192308	52		5-HT2A	2016-06-30	3	0.0526316	12	0.210526	42	0.736842	57	0.555556	54
w1118	2016-06-30	4	0.0833333	32	0.666667	12	0.25	48	-0.454545	44			5-HT1A	2016-06-30	0	0	22	0.468085	25	0.531915	47	0.0638298	47			5-HT1B	2016-06-30	0	0	31	0.596154	21	0.403846	52	-0.192308	52		5-HT2A	2016-06-30	1	0.0204082	8	0.163265	40	0.816327	49	0.666667	48
w1118	2016-06-30	1	0.0208333	23	0.479167	24	0.5	48	0.0212766	47			5-HT1A	2016-06-30	0	0	8	0.163265	41	0.836735	49	0.673469	49			5-HT1B	2016-06-30	0	0	31	0.659574	16	0.340426	47	-0.319149	47		5-HT2A	2016-06-30	0	0	3	0.0625	45	0.9375	48	0.875	48
w1118	2016-06-30	0	0	4	0.0851064	43	0.914894	47	0.829787	47			5-HT1A	2016-06-30	0	0	18	0.352941	33	0.647059	51	0.294118	51			5-HT1B	2016-06-30	2	0.0392157	32	0.627451	17	0.333333	51	-0.306122	49		5-HT2A	2016-06-30	2	0.0408163	18	0.367347	29	0.591837	49	0.234043	47
w1118	2016-06-30	1	0.0204082	11	0.22449	37	0.755102	49	0.541667	48			5-HT1A	2016-06-30	1	0.0222222	16	0.355556	28	0.622222	45	0.272727	44			5-HT1B	2016-06-30	0	0	10	0.204082	39	0.795918	49	0.591837	49		5-HT2A	2016-06-30	7	0.170732	20	0.487805	14	0.341463	41	-0.176471	34
w1118	2016-06-30	2	0.0425532	28	0.595745	17	0.361702	47	-0.244444	45			5-HT1A	2016-06-30	3	0.0588235	29	0.568627	19	0.372549	51	-0.208333	48			5-HT1B	2016-07-01	2	0.0408163	15	0.306122	32	0.653061	49	0.361702	47		5-HT2A	2016-06-30	9	0.18	20	0.4	21	0.42	50	0.0243902	41
w1118	2016-07-01	2	0.0416667	33	0.6875	13	0.270833	48	-0.434783	46			5-HT1A	2016-07-01	0	0	8	0.166667	40	0.833333	48	0.666667	48			5-HT1B	2016-07-01	1	0.0204082	18	0.367347	30	0.612245	49	0.25	48		5-HT2A	2016-07-01	1	0.02	10	0.2	39	0.78	50	0.591837	49
w1118	2016-07-01	3	0.0625	8	0.166667	37	0.770833	48	0.644444	45			5-HT1A	2016-07-01	2	0.0512821	10	0.25641	27	0.692308	39	0.459459	37			5-HT1B	2016-07-01	0	0	34	0.68	16	0.32	50	-0.36	50		5-HT2A	2016-07-01	3	0.0652174	11	0.23913	32	0.695652	46	0.488372	43
w1118	2016-07-01	2	0.0425532	14	0.297872	31	0.659574	47	0.377778	45			5-HT1A	2016-07-01	3	0.0681818	32	0.727273	9	0.204545	44	-0.560976	41			5-HT1B	2016-07-01	4	0.0701754	29	0.508772	24	0.421053	57	-0.0943396	53		5-HT2A	2016-07-01	3	0.0612245	7	0.142857	39	0.795918	49	0.695652	46
w1118	2016-07-01	1	0.0196078	11	0.215686	39	0.764706	51	0.56	50			5-HT1A	2016-07-05	2	0.0392157	13	0.254902	36	0.705882	51	0.469388	49			5-HT1B	2016-07-05	0	0	20	0.425532	27	0.574468	47	0.148936	47		5-HT2A	2016-07-01	1	0.0217391	22	0.478261	23	0.5	46	0.0222222	45
w1118	2016-07-05	0	0	19	0.404255	28	0.595745	47	0.191489	47			5-HT1A	2016-07-05	0	0	19	0.404255	28	0.595745	47	0.191489	47			5-HT1B	2016-07-05	0	0	42	0.84	8	0.16	50	-0.68	50		5-HT2A	2016-07-05	1	0.0208333	10	0.208333	37	0.770833	48	0.574468	47
w1118	2016-07-05	1	0.0208333	10	0.208333	37	0.770833	48	0.574468	47			5-HT1A	2016-07-05	1	0.0208333	41	0.854167	6	0.125	48	-0.744681	47			5-HT1B	2016-07-05	1	0.0208333	14	0.291667	33	0.6875	48	0.404255	47		5-HT2A	2016-07-05	2	0.0416667	12	0.25	34	0.708333	48	0.478261	46
w1118	2016-07-05	0	0	6	0.122449	43	0.877551	49	0.755102	49			5-HT1A	2016-07-05	1	0.0204082	6	0.122449	42	0.857143	49	0.75	48			5-HT1B	2016-07-05	0	0	30	0.625	18	0.375	48	-0.25	48		5-HT2A	2016-07-05	4	0.0833333	4	0.0833333	40	0.833333	48	0.818182	44
w1118	2016-07-05	0	0	21	0.42	29	0.58	50	0.16	50			5-HT1A	2016-07-05	0	0	4	0.0851064	43	0.914894	47	0.829787	47			5-HT1B	2016-07-05	1	0.0204082	23	0.469388	25	0.510204	49	0.0416667	48		5-HT2A	2016-07-05	2	0.0434783	15	0.326087	29	0.630435	46	0.318182	44
w1118	2016-07-05	3	0.0652174	6	0.130435	37	0.804348	46	0.72093	43			5-HT1A	2016-07-05	1	0.0208333	6	0.125	41	0.854167	48	0.744681	47			5-HT1B	2016-07-05	0	0	16	0.340426	31	0.659574	47	0.319149	47		5-HT2A	2016-07-05	6	0.142857	27	0.642857	9	0.214286	42	-0.5	36
w1118	2016-07-06	3	0.0625	11	0.229167	34	0.708333	48	0.511111	45			5-HT1A	2016-07-06	3	0.0625	35	0.729167	10	0.208333	48	-0.555556	45			5-HT1B	2016-07-06	2	0.0416667	9	0.1875	37	0.770833	48	0.608696	46		5-HT2A	2016-07-05	1	0.0208333	2	0.0416667	45	0.9375	48	0.914894	47
w1118	2016-07-06	2	0.0408163	10	0.204082	37	0.755102	49	0.574468	47			5-HT1A	2016-07-06	0	0	10	0.208333	38	0.791667	48	0.583333	48			5-HT1B	2016-07-06	3	0.06	8	0.16	39	0.78	50	0.659574	47		5-HT2A	2016-07-06	0	0	8	0.166667	40	0.833333	48	0.666667	48
w1118	2016-07-06	1	0.0208333	21	0.4375	26	0.541667	48	0.106383	47			5-HT1A	2016-07-06	0	0	2	0.0408163	47	0.959184	49	0.918367	49			5-HT1B	2016-07-06	2	0.0408163	26	0.530612	21	0.428571	49	-0.106383	47		5-HT2A	2016-07-06	2	0.0416667	5	0.104167	41	0.854167	48	0.782609	46
w1118	2016-07-06	3	0.0612245	6	0.122449	40	0.816327	49	0.73913	46			5-HT1A	2016-07-06	0	0	6	0.125	42	0.875	48	0.75	48			5-HT1B	2016-07-06	2	0.0416667	10	0.208333	36	0.75	48	0.565217	46		5-HT2A	2016-07-06	1	0.0212766	7	0.148936	39	0.829787	47	0.695652	46
w1118	2016-07-06	4	0.0816327	7	0.142857	38	0.77551	49	0.688889	45			5-HT1A	2016-07-06	0	0	25	0.714286	10	0.285714	35	-0.428571	35			5-HT1B	2016-07-06	5	0.102041	21	0.428571	23	0.469388	49	0.0454545	44		5-HT2A
w1118	2016-07-06	2	0.0384615	11	0.211538	39	0.75	52	0.56	50			5-HT1A	2016-07-06	1	0.0208333	12	0.25	35	0.729167	48	0.489362	47			5-HT1B	2016-07-06	0	0	33	0.6875	15	0.3125	48	-0.375	48		5-HT2A
w1118													5-HT1A													5-HT1B	2016-07-06	2	0.0454545	25	0.568182	17	0.386364	44	-0.190476	42		5-HT2A
w1118													5-HT1A													5-HT1B												5-HT2A
w1118													5-HT1A													5-HT1B												5-HT2A
w1118																																						5-HT2A
																																						5-HT2A
Genotype	Average	STDEV	Sterror	Number		T-Test	w1118	5-HT1A	5-HT1B	5-HT2A	5-HT7																											5-HT2A
w1118	0.2727	0.471216	0.0860319	30		w1118		0.765464	0.0412414	0.0335526	0.00702225
5-HT1A	0.311272	0.524251	0.0957148	30
5-HT1B	0.0383133	0.404516	0.0726532	31
5-HT2A	0.511813	0.351017	0.066336	28
5-HT7	-0.0765783	0.478874	0.0904987	28
[truncated: 11 more columns]

## Sheet: Fig 6C 23% EtOH
				23 % Ethanol with Juice compared with Juice
Genotype 1	Date	# out	%out	Juice	% Juice	23 % EtOH	% EtOH	Total	Index	total - #out			Genotype 1	Date	# out	%out	Juice	% Juice	0.25 % EA	% EA	Total	Index	total - #out			Genotype 1	Date	# out	%out	Juice	% Juice	0.25 % EA	% EA	Total	Index	total - #out		Genotype 1	Date	# out	%out	Juice	% Juice	0.25 % EA	% EA	Total	Index	total - #out
w1118	2017-11-15	0	0	17	0.404762	25	0.595238	42	0.190476	42			5-HT1A	2017-11-15	0	0	35	0.795455	9	0.204545	44	-0.590909	44			5-HT1B	2017-11-15	1	0.0204082	6	0.122449	42	0.857143	49	0.75	48		5-HT2A	2017-11-15	0	0	36	0.857143	6	0.142857	42	-0.714286	42
w1118	2017-11-15	0	0	42	0.913043	4	0.0869565	46	-0.826087	46			5-HT1A	2017-11-15	0	0	30	0.625	18	0.375	48	-0.25	48			5-HT1B	2017-11-15	0	0	14	0.304348	32	0.695652	46	0.391304	46		5-HT2A	2017-11-15	0	0	40	0.869565	6	0.130435	46	-0.73913	46
w1118	2017-11-15	0	0	20	0.434783	26	0.565217	46	0.130435	46			5-HT1A	2017-11-15	0	0	34	0.723404	13	0.276596	47	-0.446809	47			5-HT1B	2017-11-15	0	0	17	0.386364	27	0.613636	44	0.227273	44		5-HT2A	2017-11-15	0	0	35	0.813953	8	0.186047	43	-0.627907	43
w1118	2017-11-16	1	0.0217391	39	0.847826	6	0.130435	46	-0.733333	45			5-HT1A	2017-11-16	0	0	26	0.577778	19	0.422222	45	-0.155556	45			5-HT1B	2017-11-16	0	0	37	0.770833	11	0.229167	48	-0.541667	48		5-HT2A	2017-11-16	0	0	42	0.84	8	0.16	50	-0.68	50
w1118	2017-11-16	0	0	23	0.469388	26	0.530612	49	0.0612245	49			5-HT1A	2017-11-16	0	0	41	0.87234	6	0.12766	47	-0.744681	47			5-HT1B	2017-11-16	0	0	31	0.688889	14	0.311111	45	-0.377778	45		5-HT2A	2017-11-16	0	0	16	0.421053	22	0.578947	38	0.157895	38
w1118	2017-11-16	0	0	23	0.442308	29	0.557692	52	0.115385	52			5-HT1A	2017-11-16	0	0	30	0.882353	4	0.117647	34	-0.764706	34			5-HT1B	2017-11-16	0	0	13	0.276596	34	0.723404	47	0.446809	47		5-HT2A	2017-11-16	2	0.0454545	6	0.136364	36	0.818182	44	0.714286	42
w1118	2017-11-16	0	0	17	0.435897	22	0.564103	39	0.128205	39			5-HT1A	2017-11-16	2	0.0416667	46	0.958333	0	0	48	-1	46			5-HT1B	2017-11-16	0	0	33	0.702128	14	0.297872	47	-0.404255	47		5-HT2A	2017-11-16	2	0.0434783	33	0.717391	11	0.23913	46	-0.5	44
w1118	2017-11-17	0	0	27	0.5625	21	0.4375	48	-0.125	48			5-HT1A	2017-11-17	0	0	33	0.6875	15	0.3125	48	-0.375	48			5-HT1B	2017-11-17	1	0.0232558	14	0.325581	28	0.651163	43	0.333333	42		5-HT2A	2017-11-17	0	0	15	0.3125	33	0.6875	48	0.375	48
w1118	2017-11-17	0	0	36	0.765957	11	0.234043	47	-0.531915	47			5-HT1A	2017-11-17	0	0	43	0.914894	4	0.0851064	47	-0.829787	47			5-HT1B	2017-11-17	0	0	26	0.634146	15	0.365854	41	-0.268293	41		5-HT2A	2017-11-17	0	0	12	0.255319	35	0.744681	47	0.489362	47
w1118	2017-11-17	1	0.00404858	230	0.931174	16	0.0647773	247	-0.869919	246			5-HT1A	2017-11-17	0	0	33	0.767442	10	0.232558	43	-0.534884	43			5-HT1B	2017-11-17	0	0	34	0.73913	12	0.26087	46	-0.478261	46		5-HT2A	2017-11-17	0	0	21	0.466667	24	0.533333	45	0.0666667	45
w1118	2017-11-17	0	0	29	0.674419	14	0.325581	43	-0.348837	43			5-HT1A	2017-11-17	2	0.047619	28	0.666667	12	0.285714	42	-0.4	40			5-HT1B	2017-11-17	0	0	17	0.414634	24	0.585366	41	0.170732	41		5-HT2A	2017-11-17	2	0.05	30	0.75	8	0.2	40	-0.578947	38
w1118	2017-11-20	0	0	26	0.541667	22	0.458333	48	-0.0833333	48			5-HT1A	2017-11-20	0	0	42	0.933333	3	0.0666667	45	-0.866667	45			5-HT1B	2017-11-20	0	0	31	0.738095	11	0.261905	42	-0.47619	42		5-HT2A	2017-11-20	2	0.0555556	29	0.805556	5	0.138889	36	-0.705882	34
w1118	2017-11-20	1	0.0217391	34	0.73913	11	0.23913	46	-0.511111	45			5-HT1A	2017-11-20	2	0.0454545	30	0.681818	12	0.272727	44	-0.428571	42			5-HT1B	2017-11-20	0	0	30	0.681818	14	0.318182	44	-0.363636	44		5-HT2A	2017-11-20	0	0	2	0.0526316	36	0.947368	38	0.894737	38
w1118	2017-11-20	0	0	37	0.822222	8	0.177778	45	-0.644444	45			5-HT1A	2017-11-20	1	0.0208333	37	0.770833	10	0.208333	48	-0.574468	47			5-HT1B	2017-11-20	0	0	25	0.555556	20	0.444444	45	-0.111111	45		5-HT2A	2017-11-20	1	0.0238095	22	0.52381	19	0.452381	42	-0.0731707	41
w1118	2017-11-20	0	0	24	0.510638	23	0.489362	47	-0.0212766	47			5-HT1A	2017-11-20	0	0	31	0.659574	16	0.340426	47	-0.319149	47			5-HT1B	2017-11-20	0	0	31	0.673913	15	0.326087	46	-0.347826	46		5-HT2A	2017-11-20	0	0	34	0.944444	2	0.0555556	36	-0.888889	36
w1118	2017-11-21	0	0	23	0.46	27	0.54	50	0.08	50			5-HT1A	2017-11-21	1	0.0208333	28	0.583333	19	0.395833	48	-0.191489	47			5-HT1B	2017-11-21	0	0	23	0.489362	24	0.510638	47	0.0212766	47		5-HT2A	2017-11-21	2	0.0666667	23	0.766667	5	0.166667	30	-0.642857	28
w1118	2017-11-21	0	0	41	0.803922	10	0.196078	51	-0.607843	51			5-HT1A	2017-11-21	0	0	26	0.577778	19	0.422222	45	-0.155556	45			5-HT1B	2017-11-21	0	0	39	0.866667	6	0.133333	45	-0.733333	45		5-HT2A	2017-11-21	2	0.0571429	15	0.428571	18	0.514286	35	0.0909091	33
w1118	2017-11-21	0	0	33	0.66	17	0.34	50	-0.32	50			5-HT1A	2017-11-21	2	0.0408163	41	0.836735	6	0.122449	49	-0.744681	47			5-HT1B	2017-11-21	1	0.037037	23	0.851852	3	0.111111	27	-0.769231	26		5-HT2A	2017-11-21	2	0.0487805	1	0.0243902	38	0.926829	41	0.948718	39
w1118	2017-11-21	0	0	34	0.772727	10	0.227273	44	-0.545455	44			5-HT1A	2017-11-21	2	0.0425532	25	0.531915	20	0.425532	47	-0.111111	45			5-HT1B	2017-11-21	0	0	22	0.488889	23	0.511111	45	0.0222222	45		5-HT2A	2017-11-21	0	0	30	0.9375	2	0.0625	32	-0.875	32
w1118	2017-11-22	0	0	25	0.520833	23	0.479167	48	-0.0416667	48			5-HT1A	2017-11-22	0	0	40	0.869565	6	0.130435	46	-0.73913	46			5-HT1B	2017-11-22	0	0	28	0.622222	17	0.377778	45	-0.244444	45		5-HT2A	2017-11-22	0	0	25	0.510204	24	0.489796	49	-0.0204082	49
w1118	2017-11-22	0	0	32	0.666667	16	0.333333	48	-0.333333	48			5-HT1A	2017-11-22	2	0.0555556	26	0.722222	8	0.222222	36	-0.529412	34			5-HT1B	2017-11-22	0	0	32	0.64	18	0.36	50	-0.28	50		5-HT2A	2017-11-22	0	0	18	0.409091	26	0.590909	44	0.181818	44
w1118	2017-11-22	0	0	24	0.510638	23	0.489362	47	-0.0212766	47			5-HT1A	2017-11-22	0	0	34	0.73913	12	0.26087	46	-0.478261	46			5-HT1B	2017-11-22	1	0.0208333	27	0.5625	20	0.416667	48	-0.148936	47		5-HT2A	2017-11-22	0	0	26	0.65	14	0.35	40	-0.3	40
w1118	2017-11-22	0	0	30	0.638298	17	0.361702	47	-0.276596	47			5-HT1A	2017-11-22	0	0	33	0.785714	9	0.214286	42	-0.571429	42			5-HT1B	2017-11-22	2	0.0444444	27	0.6	16	0.355556	45	-0.255814	43		5-HT2A	2017-11-22	0	0	27	0.54	23	0.46	50	-0.08	50
w1118	2017-11-30	1	0.0208333	29	0.604167	18	0.375	48	-0.234043	47			5-HT1A													5-HT1B	2017-11-30	0	0	32	0.627451	19	0.372549	51	-0.254902	51		5-HT2A	2017-11-30	0	0	40	0.8	10	0.2	50	-0.6	50
w1118	2017-11-30	0	0	30	0.769231	9	0.230769	39	-0.538462	39			5-HT1A													5-HT1B	2017-11-30	0	0	30	0.6	20	0.4	50	-0.2	50		5-HT2A	2017-11-30	2	0.047619	36	0.857143	4	0.0952381	42	-0.8	40
w1118	2017-11-30	0	0	37	0.860465	6	0.139535	43	-0.72093	43			5-HT1A													5-HT1B	2017-11-30	0	0	41	0.931818	3	0.0681818	44	-0.863636	44		5-HT2A	2017-11-30	0	0	43	0.781818	12	0.218182	55	-0.563636	55
w1118													5-HT1A													5-HT1B												5-HT2A
w1118													5-HT1A													5-HT1B												5-HT2A
w1118													5-HT1A													5-HT1B												5-HT2A
w1118													5-HT1A													5-HT1B												5-HT2A
w1118													5-HT1A													5-HT1B												5-HT2A
w1118													5-HT1A													5-HT1B												5-HT2A
w1118													5-HT1A													5-HT1B												5-HT2A
w1118																																						5-HT2A
																																						5-HT2A
Genotype	Average	STDEV	Sterror	Number		T-Test	w1118	5-HT1A	5-HT1B	5-HT2A	5-HT7																											5-HT2A
w1118	-0.293428	0.332228	0.0651553	26		w1118		0.0127572	0.277968	0.519703	0.00235448
5-HT1A	-0.513141	0.249559	0.0520366	23					0.079	0.21
5-HT1B	-0.182937	0.391749	0.0768283	26
5-HT2A	-0.210412	0.561997	0.110217	26
5-HT7	-0.591688	0.314388	0.0655543	23
[truncated: 11 more columns]
