# Supplementary material for: Serotonin transporter dependent modulation of food-seeking behavior
Source: PLoS One. 2020 Jan 24;15(1):e0227554. doi: 10.1371/journal.pone.0227554 (PMC6980608; doi:10.1371/journal.pone.0227554)
Supplement: S7 Table — (XLSX) [file pone.0227554.s009.xlsx]

## Sheet: 0.0125 % AA GAD 5HT1B_Fig 7A
				0.0125% AA with Juice compared with Juice
Genotype 1	Date	# out	%out	Juice	% Juice	0.0125 % AA	% EtOH	Total	Index	total - #out				Genotype 1	Date	# out	%out	Juice	% Juice	0.0125 % AA	% EA	Total	Index	total - #out		Genotype 1	Date	# out	%out	Juice	% Juice	0.0125 % AA	% EA	Total	Index	total - #out
IB x w1118	2018-02-20	2	0.0444444	16	0.355556	27	0.6	45	0.255814	43				GAD x w	2018-02-20	0	0	15	0.375	25	0.625	40	0.25	40		GAD x 1B	2018-02-20	0	0	19	0.404255	28	0.595745	47	0.191489	47
IB x w1118	2018-02-20	0	0	11	0.261905	31	0.738095	42	0.47619	42				GAD x w	2018-02-20	2	0.0444444	8	0.177778	35	0.777778	45	0.627907	43		GAD x 1B	2018-02-20	1	0.0227273	8	0.181818	35	0.795455	44	0.627907	43
IB x w1118	2018-02-20	0	0	13	0.351351	24	0.648649	37	0.297297	37				GAD x w	2018-02-20	0	0	15	0.348837	28	0.651163	43	0.302326	43		GAD x 1B	2018-02-20	0	0	18	0.4	27	0.6	45	0.2	45
IB x w1118	2018-02-20	0	0	11	0.229167	37	0.770833	48	0.541667	48				GAD x w	2018-02-20	0	0	11	0.354839	20	0.645161	31	0.290323	31		GAD x 1B	2018-02-20	2	0.0571429	17	0.485714	16	0.457143	35	-0.030303	33
IB x w1118	2018-02-20	0	0	24	0.666667	12	0.333333	36	-0.333333	36				GAD x w	2018-02-20	0	0	8	0.181818	36	0.818182	44	0.636364	44		GAD x 1B	2018-02-20	0	0	44	0.956522	2	0.0434783	46	-0.913043	46
IB x w1118	2018-02-20	0	0	12	0.272727	32	0.727273	44	0.454545	44				GAD x w	2018-02-20	0	0	12	0.342857	23	0.657143	35	0.314286	35		GAD x 1B	2018-02-20	0	0	20	0.425532	27	0.574468	47	0.148936	47
IB x w1118	2018-02-27	0	0	23	0.534884	20	0.465116	43	-0.0697674	43				GAD x w	2018-02-27	2	0.0454545	16	0.363636	26	0.590909	44	0.238095	42		GAD x 1B	2018-02-27	0	0	20	0.47619	22	0.52381	42	0.047619	42
IB x w1118	2018-02-27	0	0	30	0.681818	14	0.318182	44	-0.363636	44				GAD x w	2018-02-27	0	0	30	0.810811	7	0.189189	37	-0.621622	37		GAD x 1B	2018-02-27	0	0	22	0.468085	25	0.531915	47	0.0638298	47
IB x w1118	2018-02-27	0	0	12	0.266667	33	0.733333	45	0.466667	45				GAD x w	2018-02-27	0	0	24	0.571429	18	0.428571	42	-0.142857	42		GAD x 1B	2018-02-27	1	0.0322581	22	0.709677	8	0.258065	31	-0.466667	30
IB x w1118	2018-02-27	2	0.0512821	11	0.282051	26	0.666667	39	0.405405	37				GAD x w	2018-02-27	0	0	16	0.390244	25	0.609756	41	0.219512	41		GAD x 1B	2018-02-27	1	0.0227273	41	0.931818	2	0.0454545	44	-0.906977	43
IB x w1118	2018-02-27	2	0.0606061	19	0.575758	12	0.363636	33	-0.225806	31				GAD x w	2018-02-27	0	0	11	0.25	33	0.75	44	0.5	44		GAD x 1B	2018-02-27	0	0	12	0.324324	25	0.675676	37	0.351351	37
IB x w1118	2018-03-01	0	0	16	0.347826	30	0.652174	46	0.304348	46				GAD x w	2018-03-01	0	0	25	0.531915	22	0.468085	47	-0.0638298	47		GAD x 1B	2018-03-01	0	0	23	0.605263	15	0.394737	38	-0.210526	38
IB x w1118	2018-03-01	0	0	27	0.54	23	0.46	50	-0.08	50				GAD x w	2018-03-01	0	0	18	0.418605	25	0.581395	43	0.162791	43		GAD x 1B	2018-03-01	0	0	26	0.553191	21	0.446809	47	-0.106383	47
IB x w1118	2018-03-01	0	0	15	0.333333	30	0.666667	45	0.333333	45				GAD x w	2018-03-01	0	0	30	0.681818	14	0.318182	44	-0.363636	44		GAD x 1B	2018-03-01	0	0	26	0.604651	17	0.395349	43	-0.209302	43
IB x w1118	2018-03-01	0	0	17	0.377778	28	0.622222	45	0.244444	45				GAD x w	2018-03-01	0	0	15	0.333333	30	0.666667	45	0.333333	45		GAD x 1B	2018-03-01	2	0.0392157	11	0.215686	38	0.745098	51	0.55102	49
IB x w1118	2018-03-02	0	0	13	0.270833	35	0.729167	48	0.458333	48				GAD x w	2018-03-02	2	0.0454545	14	0.318182	28	0.636364	44	0.333333	42		GAD x 1B	2018-03-02	0	0	27	0.710526	11	0.289474	38	-0.421053	38
IB x w1118	2018-03-02	0	0	15	0.357143	27	0.642857	42	0.285714	42				GAD x w	2018-03-02	0	0	12	0.333333	24	0.666667	36	0.333333	36		GAD x 1B	2018-03-02	0	0	3	0.0731707	38	0.926829	41	0.853659	41
IB x w1118	2018-03-02	0	0	19	0.395833	29	0.604167	48	0.208333	48				GAD x w	2018-03-02	0	0	20	0.408163	29	0.591837	49	0.183673	49		GAD x 1B	2018-03-02	0	0	15	0.454545	18	0.545455	33	0.0909091	33
IB x w1118	2018-03-05	0	0	18	0.375	30	0.625	48	0.25	48				GAD x w	2018-03-05	0	0	17	0.354167	31	0.645833	48	0.291667	48		GAD x 1B	2018-03-05	0	0	14	0.311111	31	0.688889	45	0.377778	45
IB x w1118	2018-03-05	0	0	25	0.520833	23	0.479167	48	-0.0416667	48				GAD x w	2018-03-05	0	0	12	0.285714	30	0.714286	42	0.428571	42		GAD x 1B	2018-03-05	0	0	32	0.627451	19	0.372549	51	-0.254902	51
IB x w1118	2018-03-05	0	0	7	0.2	28	0.8	35	0.6	35				GAD x w	2018-03-05	0	0	34	0.68	16	0.32	50	-0.36	50		GAD x 1B	2018-03-05	0	0	19	0.38	31	0.62	50	0.24	50
IB x w1118	2018-03-05	0	0	21	0.512195	20	0.487805	41	-0.0243902	41				GAD x w	2018-03-05	0	0	13	0.265306	36	0.734694	49	0.469388	49		GAD x 1B	2018-03-05	0	0	36	0.72	14	0.28	50	-0.44	50
IB x w1118	2018-03-05	0	0	20	0.425532	27	0.574468	47	0.148936	47				GAD x w	2018-03-05	0	0	9	0.191489	38	0.808511	47	0.617021	47		GAD x 1B	2018-03-05	0	0	25	0.490196	26	0.509804	51	0.0196078	51
IB x w1118	2018-03-08	0	0	10	0.263158	28	0.736842	38	0.473684	38				GAD x w	2018-03-08	0	0	26	0.577778	19	0.422222	45	-0.155556	45		GAD x 1B	2018-03-08	2	0.047619	22	0.52381	18	0.428571	42	-0.1	40
IB x w1118	2018-03-08	0	0	19	0.413043	27	0.586957	46	0.173913	46				GAD x w	2018-03-08	0	0	21	0.411765	30	0.588235	51	0.176471	51		GAD x 1B	2018-03-08	0	0	23	0.46	27	0.54	50	0.08	50
IB x w1118	2018-03-08	0	0	15	0.333333	30	0.666667	45	0.333333	45				GAD x w	2018-03-08	0	0	16	0.313725	35	0.686275	51	0.372549	51		GAD x 1B	2018-03-08	0	0	31	0.861111	5	0.138889	36	-0.722222	36
IB x w1118														GAD x w												GAD x 1B
IB x w1118														GAD x w												GAD x 1B
IB x w1118														GAD x w												GAD x 1B
IB x w1118														GAD x w												GAD x 1B
IB x w1118														GAD x w												GAD x 1B
IB x w1118														GAD x w												GAD x 1B
IB x w1118														GAD x w												GAD x 1B
IB x w1118														GAD x w
														GAD x w
Genotype	Average	STDEV	Sterror	Number		One- sample sign test								GAD x w
GAD x w	0.206671	0.316906	0.0621505	26	p≤0.05	a
5-HT1B x w	0.21436	0.267205	0.0524033	26	p≤0.05	a
GAD x 5-HT1B	-0.0360489	0.437205	0.0857429	26	p≥ 0.05
ANOVA	5-HT1B x w	GAD x w
GAD x 5-HT1B	0.030	0.037

## Sheet: 0.0125 % AA GH 5HT1B_Fig 7A
				0.0125% AA with Juice compared with Juice
Genotype 1	Date	# out	%out	Juice	% Juice	0.0125 % AA	% EtOH	Total	Index	total - #out			Genotype 1	Date	# out	%out	Juice	% Juice	0.0125 % AA	% EA	Total	Index	total - #out			Genotype 1	Date	# out	%out	Juice	% Juice	0.0125 % AA	% EA	Total	Index	total - #out
IB x w1118	2018-02-20	0	0	17	0.369565	29	0.630435	46	0.26087	46			GH146 x w1118	2018-02-20	0	0	23	0.489362	24	0.510638	47	0.0212766	47			GH x 1B	2018-02-20	0	0	25	0.625	15	0.375	40	-0.25	40
IB x w1118	2018-02-20	0	0	11	0.297297	26	0.702703	37	0.405405	37			GH146 x w1118	2018-02-20	0	0	23	0.522727	21	0.477273	44	-0.0454545	44			GH x 1B	2018-02-20	3	0.0769231	2	0.0512821	34	0.871795	39	0.888889	36
IB x w1118	2018-02-20	0	0	23	0.489362	24	0.510638	47	0.0212766	47			GH146 x w1118	2018-02-20	0	0	21	0.456522	25	0.543478	46	0.0869565	46			GH x 1B	2018-02-20	0	0	31	0.704545	13	0.295455	44	-0.409091	44
IB x w1118	2018-02-20	0	0	24	0.6	16	0.4	40	-0.2	40			GH146 x w1118	2018-02-20	1	0.0212766	9	0.191489	37	0.787234	47	0.608696	46			GH x 1B	2018-02-20	0	0	14	0.325581	29	0.674419	43	0.348837	43
IB x w1118	2018-02-20	0	0	16	0.355556	29	0.644444	45	0.288889	45			GH146 x w1118	2018-02-20	1	0.0227273	18	0.409091	25	0.568182	44	0.162791	43			GH x 1B	2018-02-20	0	0	30	0.697674	13	0.302326	43	-0.395349	43
IB x w1118	2018-02-20	0	0	21	0.411765	30	0.588235	51	0.176471	51			GH146 x w1118	2018-02-20	0	0	26	0.530612	23	0.469388	49	-0.0612245	49			GH x 1B	2018-02-20	0	0	10	0.238095	32	0.761905	42	0.52381	42
IB x w1118	2018-02-27	0	0	12	0.333333	24	0.666667	36	0.333333	36			GH146 x w1118	2018-02-27	0	0	27	0.586957	19	0.413043	46	-0.173913	46			GH x 1B	2018-02-27	1	0.0243902	9	0.219512	31	0.756098	41	0.55	40
IB x w1118	2018-02-27	0	0	20	0.434783	26	0.565217	46	0.130435	46			GH146 x w1118	2018-02-27	0	0	22	0.458333	26	0.541667	48	0.0833333	48			GH x 1B	2018-02-27	0	0	42	0.976744	1	0.0232558	43	-0.953488	43
IB x w1118	2018-02-27	0	0	22	0.564103	17	0.435897	39	-0.128205	39			GH146 x w1118	2018-02-27	0	0	21	0.4375	27	0.5625	48	0.125	48			GH x 1B	2018-02-27	1	0.025641	30	0.769231	8	0.205128	39	-0.578947	38
IB x w1118	2018-02-27	0	0	19	0.431818	25	0.568182	44	0.136364	44			GH146 x w1118	2018-02-27	0	0	24	0.521739	22	0.478261	46	-0.0434783	46			GH x 1B	2018-02-27	1	0.0238095	6	0.142857	35	0.833333	42	0.707317	41
IB x w1118	2018-03-01	0	0	17	0.435897	22	0.564103	39	0.128205	39			GH146 x w1118	2018-03-01	0	0	17	0.386364	27	0.613636	44	0.227273	44			GH x 1B	2018-03-01	0	0	18	0.375	30	0.625	48	0.25	48
IB x w1118	2018-03-01	0	0	12	0.266667	33	0.733333	45	0.466667	45			GH146 x w1118	2018-03-01	0	0	24	0.510638	23	0.489362	47	-0.0212766	47			GH x 1B	2018-03-01	0	0	29	0.617021	18	0.382979	47	-0.234043	47
IB x w1118	2018-03-01	0	0	19	0.452381	23	0.547619	42	0.0952381	42			GH146 x w1118	2018-03-01	0	0	25	0.581395	18	0.418605	43	-0.162791	43			GH x 1B	2018-03-01	0	0	30	0.681818	14	0.318182	44	-0.363636	44
IB x w1118	2018-03-01	0	0	24	0.6	16	0.4	40	-0.2	40			GH146 x w1118	2018-03-01	0	0	19	0.413043	27	0.586957	46	0.173913	46			GH x 1B	2018-03-01	0	0	32	0.711111	13	0.288889	45	-0.422222	45
IB x w1118	2018-03-02	0	0	16	0.372093	27	0.627907	43	0.255814	43			GH146 x w1118	2018-03-02	0	0	26	0.530612	23	0.469388	49	-0.0612245	49			GH x 1B	2018-03-02	0	0	44	0.916667	4	0.0833333	48	-0.833333	48
IB x w1118	2018-03-02	0	0	16	0.333333	32	0.666667	48	0.333333	48			GH146 x w1118	2018-03-02	2	0.0444444	26	0.577778	17	0.377778	45	-0.209302	43			GH x 1B	2018-03-02	0	0	27	0.529412	24	0.470588	51	-0.0588235	51
IB x w1118	2018-03-02	0	0	9	0.214286	33	0.785714	42	0.571429	42			GH146 x w1118	2018-03-02	0	0	23	0.479167	25	0.520833	48	0.0416667	48			GH x 1B	2018-03-02	0	0	14	0.28	36	0.72	50	0.44	50
IB x w1118	2018-03-02	2	0.0434783	19	0.413043	25	0.543478	46	0.136364	44			GH146 x w1118	2018-03-02	0	0	22	0.44	28	0.56	50	0.12	50			GH x 1B	2018-03-02	0	0	20	0.454545	24	0.545455	44	0.0909091	44
IB x w1118	2018-03-02	1	0.0204082	23	0.469388	25	0.510204	49	0.0416667	48			GH146 x w1118	2018-03-02	0	0	21	0.42	29	0.58	50	0.16	50			GH x 1B	2018-03-02	0	0	16	0.333333	32	0.666667	48	0.333333	48
IB x w1118	2018-03-05	0	0	24	0.545455	20	0.454545	44	-0.0909091	44			GH146 x w1118	2018-03-05	0	0	36	0.72	14	0.28	50	-0.44	50			GH x 1B	2018-03-05	2	0.0434783	15	0.326087	29	0.630435	46	0.318182	44
IB x w1118	2018-03-05	0	0	14	0.424242	19	0.575758	33	0.151515	33			GH146 x w1118	2018-03-05	0	0	10	0.208333	38	0.791667	48	0.583333	48			GH x 1B	2018-03-05	0	0	27	0.6	18	0.4	45	-0.2	45
IB x w1118	2018-03-05	1	0.0204082	19	0.387755	29	0.591837	49	0.208333	48			GH146 x w1118	2018-03-05	0	0	25	0.555556	20	0.444444	45	-0.111111	45			GH x 1B	2018-03-05	0	0	10	0.192308	42	0.807692	52	0.615385	52
IB x w1118	2018-03-05	0	0	11	0.244444	34	0.755556	45	0.511111	45			GH146 x w1118	2018-03-05	0	0	20	0.4	30	0.6	50	0.2	50			GH x 1B	2018-03-05	0	0	23	0.489362	24	0.510638	47	0.0212766	47
IB x w1118	2018-03-08	0	0	8	0.195122	33	0.804878	41	0.609756	41			GH146 x w1118	2018-03-08	0	0	17	0.369565	29	0.630435	46	0.26087	46			GH x 1B	2018-03-08	0	0	36	0.75	12	0.25	48	-0.5	48
IB x w1118	2018-03-08	0	0	23	0.479167	25	0.520833	48	0.0416667	48			GH146 x w1118	2018-03-08	0	0	21	0.428571	28	0.571429	49	0.142857	49			GH x 1B	2018-03-08	0	0	24	0.545455	20	0.454545	44	-0.0909091	44
IB x w1118	2018-03-08	0	0	24	0.48	26	0.52	50	0.04	50			GH146 x w1118	2018-03-08	0	0	20	0.408163	29	0.591837	49	0.183673	49			GH x 1B	2018-03-08	0	0	14	0.311111	31	0.688889	45	0.377778	45
IB x w1118	2018-03-08	0	0	19	0.38	31	0.62	50	0.24	50			GH146 x w1118	2018-03-08	0	0	26	0.530612	23	0.469388	49	-0.0612245	49			GH x 1B	2018-03-08	0	0	21	0.456522	25	0.543478	46	0.0869565	46
IB x w1118	2018-03-09	2	0.0384615	28	0.538462	22	0.423077	52	-0.12	50			GH146 x w1118	2018-03-09	0	0	11	0.255814	32	0.744186	43	0.488372	43			GH x 1B	2018-03-09	1	0.0208333	6	0.125	41	0.854167	48	0.744681	47
IB x w1118	2018-03-09	0	0	11	0.282051	28	0.717949	39	0.435897	39			GH146 x w1118	2018-03-09	0	0	20	0.425532	27	0.574468	47	0.148936	47			GH x 1B	2018-03-09	1	0.0217391	34	0.73913	11	0.23913	46	-0.511111	45
IB x w1118	2018-03-09	0	0	12	0.333333	24	0.666667	36	0.333333	36			GH146 x w1118	2018-03-09	0	0	35	0.686275	16	0.313725	51	-0.372549	51			GH x 1B	2018-03-09	0	0	31	0.688889	14	0.311111	45	-0.377778	45
IB x w1118	2018-03-09	0	0	18	0.36	32	0.64	50	0.28	50			GH146 x w1118	2018-03-09	0	0	23	0.469388	26	0.530612	49	0.0612245	49			GH x 1B	2018-03-09	1	0.0222222	20	0.444444	24	0.533333	45	0.0909091	44
IB x w1118													GH146 x w1118	2018-03-16	0	0	22	0.458333	26	0.541667	48	0.0833333	48			GH x 1B	2018-03-16	2	0.0444444	33	0.733333	10	0.222222	45	-0.534884	43
IB x w1118													GH146 x w1118	2018-03-16	0	0	24	0.470588	27	0.529412	51	0.0588235	51			GH x 1B	2018-03-16	0	0	42	0.933333	3	0.0666667	45	-0.866667	45
IB x w1118														2018-03-16	0	0	29	0.644444	16	0.355556	45	-0.288889	45				2018-03-16	0	0	27	0.54	23	0.46	50	-0.08	50
Genotype	Average	STDEV	Sterror	Number		One- sample sign test
GH146 x w1118	0.057938	0.230863	0.0395926	34	p≥ 0.05
IB x w1118	0.190137	0.215956	0.0387868	31	p≤0.05	a
GH x 1B	-0.0374123	0.49082	0.0841749	34	p≥ 0.05
ANOVA	IB x w1118	GH146 x w1118
GH x 1B	0.024	0.28
0.0125% AA
GAD x w	0.206671	0.316906	0.0621505	26
GH146 x w1118	0.057938	0.230863	0.0395926	34
5-HT1B x w	0.21436	0.267205	0.0524033	26
IB x w1118	0.190137	0.215956	0.0387868	31
GAD x 5-HT1B	-0.0360489	0.437205	0.0857429	26
GH x 1B	-0.0374123	0.49082	0.0841749	34

## Sheet: 3 % AA  GAD 5HT1B_fig 7B
				3 % AAwith Juice compared with Juice
Genotype 1	Date	# out	%out	Juice	% Juice	3% AA	3% AA	Total	Index	total - #out				Genotype 1	Date	# out	%out	Juice	% Juice	3% AA	3% AA	Total	Index	total - #out		Genotype 1	Date	# out	%out	Juice	% Juice	3% AA	3% AA	Total	Index	total - #out
IB x w1118	2017-12-27	0	0	12	0.307692	27	0.692308	39	0.384615	39				GAD x w	2017-12-27	2	0.0434783	30	0.652174	14	0.304348	46	-0.363636	44		GAD x 1B	2017-12-27	0	0	14	0.291667	34	0.708333	48	0.416667	48
IB x w1118	2017-12-27	0	0	27	0.72973	10	0.27027	37	-0.459459	37				GAD x w	2017-12-27	0	0	9	0.1875	39	0.8125	48	0.625	48		GAD x 1B	2017-12-27	0	0	24	0.48	26	0.52	50	0.04	50
IB x w1118	2017-12-27	0	0	17	0.34	33	0.66	50	0.32	50				GAD x w	2017-12-27	0	0	29	0.617021	18	0.382979	47	-0.234043	47		GAD x 1B	2017-12-27	1	0.0217391	18	0.391304	27	0.586957	46	0.2	45
IB x w1118	2017-12-28	2	0.0465116	24	0.55814	17	0.395349	43	-0.170732	41				GAD x w	2017-12-28	0	0	15	0.3	35	0.7	50	0.4	50		GAD x 1B	2017-12-28	0	0	27	0.586957	19	0.413043	46	-0.173913	46
IB x w1118	2017-12-28	0	0	24	0.648649	13	0.351351	37	-0.297297	37				GAD x w	2017-12-28	0	0	16	0.363636	28	0.636364	44	0.272727	44		GAD x 1B	2017-12-28	2	0.037037	10	0.185185	42	0.777778	54	0.615385	52
IB x w1118	2017-12-28	0	0	26	0.619048	16	0.380952	42	-0.238095	42				GAD x w	2017-12-28	0	0	8	0.170213	39	0.829787	47	0.659574	47		GAD x 1B	2017-12-28	0	0	18	0.514286	17	0.485714	35	-0.0285714	35
IB x w1118	2017-12-28	2	0.0384615	20	0.384615	30	0.576923	52	0.2	50				GAD x w	2017-12-28	0	0	17	0.361702	30	0.638298	47	0.276596	47		GAD x 1B	2017-12-28	0	0	14	0.318182	30	0.681818	44	0.363636	44
IB x w1118	2017-12-29	2	0.0454545	12	0.272727	30	0.681818	44	0.428571	42				GAD x w	2017-12-29	0	0	25	0.510204	24	0.489796	49	-0.0204082	49		GAD x 1B	2017-12-29	0	0	10	0.25	30	0.75	40	0.5	40
IB x w1118	2017-12-29	0	0	21	0.411765	30	0.588235	51	0.176471	51				GAD x w	2017-12-29	2	0.0416667	10	0.208333	36	0.75	48	0.565217	46		GAD x 1B	2017-12-29	0	0	13	0.282609	33	0.717391	46	0.434783	46
IB x w1118	2017-12-29	0	0	20	0.5	20	0.5	40	0	40				GAD x w	2017-12-29	0	0	47	0.94	3	0.06	50	-0.88	50		GAD x 1B	2017-12-29	0	0	28	0.608696	18	0.391304	46	-0.217391	46
IB x w1118	2017-12-29	0	0	21	0.512195	20	0.487805	41	-0.0243902	41				GAD x w	2017-12-29	2	0.0384615	10	0.192308	40	0.769231	52	0.6	50		GAD x 1B	2017-12-29	0	0	13	0.317073	28	0.682927	41	0.365854	41
IB x w1118	2017-12-29	0	0	20	0.444444	25	0.555556	45	0.111111	45				GAD x w	2017-12-29	0	0	18	0.409091	26	0.590909	44	0.181818	44		GAD x 1B	2017-12-29	0	0	17	0.425	23	0.575	40	0.15	40
IB x w1118	2017-12-30	0	0	24	0.489796	25	0.510204	49	0.0204082	49				GAD x w	2017-12-30	0	0	23	0.45098	28	0.54902	51	0.0980392	51		GAD x 1B	2017-12-30	0	0	10	0.263158	28	0.736842	38	0.473684	38
IB x w1118	2017-12-30	0	0	9	0.191489	38	0.808511	47	0.617021	47				GAD x w	2017-12-30	0	0	31	0.659574	16	0.340426	47	-0.319149	47		GAD x 1B	2017-12-30	0	0	35	0.729167	13	0.270833	48	-0.458333	48
IB x w1118	2017-12-30	0	0	21	0.42	29	0.58	50	0.16	50				GAD x w	2017-12-30	0	0	36	0.923077	3	0.0769231	39	-0.846154	39		GAD x 1B	2017-12-30	0	0	8	0.186047	35	0.813953	43	0.627907	43
IB x w1118	2017-12-30	0	0	26	0.553191	21	0.446809	47	-0.106383	47				GAD x w	2017-12-30	0	0	44	0.916667	4	0.0833333	48	-0.833333	48		GAD x 1B	2017-12-30	0	0	15	0.340909	29	0.659091	44	0.318182	44
IB x w1118	2017-12-30	0	0	27	0.613636	17	0.386364	44	-0.227273	44				GAD x w	2017-12-30	0	0	25	0.531915	22	0.468085	47	-0.0638298	47		GAD x 1B	2017-12-30	0	0	12	0.292683	29	0.707317	41	0.414634	41
IB x w1118	2018-01-02	0	0	15	0.375	25	0.625	40	0.25	40				GAD x w	2018-01-02	0	0	20	0.454545	24	0.545455	44	0.0909091	44		GAD x 1B	2018-01-02	0	0	24	0.585366	17	0.414634	41	-0.170732	41
IB x w1118	2018-01-02	0	0	24	0.510638	23	0.489362	47	-0.0212766	47				GAD x w	2018-01-02	0	0	19	0.395833	29	0.604167	48	0.208333	48		GAD x 1B	2018-01-02	0	0	14	0.35	26	0.65	40	0.3	40
IB x w1118	2018-01-02	0	0	16	0.372093	27	0.627907	43	0.255814	43				GAD x w	2018-01-02	0	0	26	0.565217	20	0.434783	46	-0.130435	46		GAD x 1B	2018-01-02	0	0	15	0.357143	27	0.642857	42	0.285714	42
IB x w1118	2018-01-02	1	0.0238095	13	0.309524	28	0.666667	42	0.365854	41				GAD x w	2018-01-02	0	0	16	0.32	34	0.68	50	0.36	50		GAD x 1B	2018-01-02	0	0	8	0.181818	36	0.818182	44	0.636364	44
IB x w1118	2018-01-02	0	0	26	0.541667	22	0.458333	48	-0.0833333	48				GAD x w	2018-01-02	0	0	15	0.3	35	0.7	50	0.4	50		GAD x 1B	2018-01-02	0	0	16	0.340426	31	0.659574	47	0.319149	47
IB x w1118	2018-01-03	0	0	14	0.378378	23	0.621622	37	0.243243	37				GAD x w	2018-01-03	2	0.0425532	20	0.425532	25	0.531915	47	0.111111	45		GAD x 1B	2018-01-03	1	0.0212766	21	0.446809	25	0.531915	47	0.0869565	46
IB x w1118	2018-01-03	0	0	27	0.5625	21	0.4375	48	-0.125	48				GAD x w	2018-01-03	0	0	34	0.618182	21	0.381818	55	-0.236364	55		GAD x 1B	2018-01-03	1	0.0212766	16	0.340426	30	0.638298	47	0.304348	46
IB x w1118	2018-01-03	1	0.0222222	22	0.488889	22	0.488889	45	0	44				GAD x w	2018-01-03	0	0	20	0.425532	27	0.574468	47	0.148936	47		GAD x 1B	2018-01-03	0	0	11	0.234043	36	0.765957	47	0.531915	47
IB x w1118	2018-01-03	2	0.0465116	35	0.813953	6	0.139535	43	-0.707317	41				GAD x w	2018-01-03	0	0	18	0.36	32	0.64	50	0.28	50		GAD x 1B	2018-01-03	0	0	16	0.32	34	0.68	50	0.36	50
IB x w1118	2018-01-05	0	0	25	0.581395	18	0.418605	43	-0.162791	43				GAD x w	2018-01-05	2	0.0408163	18	0.367347	29	0.591837	49	0.234043	47		GAD x 1B	2018-01-05	0	0	3	0.0731707	38	0.926829	41	0.853659	41
IB x w1118	2018-01-05	0	0	11	0.268293	30	0.731707	41	0.463415	41				GAD x w	2018-01-05	0	0	27	0.6	18	0.4	45	-0.2	45		GAD x 1B	2018-01-05	0	0	10	0.232558	33	0.767442	43	0.534884	43
IB x w1118	2018-01-05	0	0	24	0.631579	14	0.368421	38	-0.263158	38				GAD x w	2018-01-05	0	0	12	0.292683	29	0.707317	41	0.414634	41		GAD x 1B	2018-01-05	2	0.0416667	26	0.541667	20	0.416667	48	-0.130435	46
IB x w1118	2018-01-05	0	0	14	0.297872	33	0.702128	47	0.404255	47				GAD x w	2018-01-05	0	0	35	0.853659	6	0.146341	41	-0.707317	41		GAD x 1B	2018-01-05	0	0	11	0.255814	32	0.744186	43	0.488372	43
IB x w1118														GAD x w												GAD x 1B
IB x w1118														GAD x w												GAD x 1B
IB x w1118														GAD x w												GAD x 1B
IB x w1118														GAD x w
														GAD x w
Genotype	Average	STDEV	Sterror	Number		One- sample sign test								GAD x w
GAD x w	0.036409	0.439089	0.0801663	30	p≥ 0.05
IB x w1118	0.0504758	0.300281	0.0548235	30	p≥ 0.05
GAD x IB	0.281424	0.300368	0.0548395	30	p≤0.05	a
ANOVA	GAD x w	IB x w1118													2017-12-29	0	0	2	0.0909091	20	0.909091	22	0.818182	22
GAD x IB	0.023	0.034

## Sheet: 3 % AA  GH 5HT1B_Fig 7B
				3 % AAwith Juice compared with Juice
Genotype 1	Date	# out	%out	Juice	% Juice	3% AA	3% AA	Total	Index	total - #out			Genotype 1	Date	# out	%out	Juice	% Juice	3% AA	3% AA	Total	Index	total - #out			Genotype 1	Date	# out	%out	Juice	% Juice	3% AA	3% AA	Total	Index	total - #out
IB x w1118	2017-12-27	0	0	17	0.34	33	0.66	50	0.32	50			GH146 x w1118	2017-12-27	0	0	26	0.577778	19	0.422222	45	-0.155556	45			GH x 1B	2017-12-27	0	0	1	0.025641	38	0.974359	39	0.948718	39
IB x w1118	2017-12-27	0	0	17	0.386364	27	0.613636	44	0.227273	44			GH146 x w1118	2017-12-27	2	0.0434783	20	0.434783	24	0.521739	46	0.0909091	44			GH x 1B	2017-12-27	0	0	28	0.583333	20	0.416667	48	-0.166667	48
IB x w1118	2017-12-27	0	0	12	0.285714	30	0.714286	42	0.428571	42			GH146 x w1118	2017-12-27	0	0	18	0.45	22	0.55	40	0.1	40			GH x 1B	2017-12-27	0	0	32	0.680851	15	0.319149	47	-0.361702	47
IB x w1118	2017-12-28	2	0.0392157	25	0.490196	24	0.470588	51	-0.0204082	49			GH146 x w1118	2017-12-28	1	0.0227273	20	0.454545	23	0.522727	44	0.0697674	43			GH x 1B	2017-12-28	0	0	25	0.531915	22	0.468085	47	-0.0638298	47
IB x w1118	2017-12-28	0	0	22	0.488889	23	0.511111	45	0.0222222	45			GH146 x w1118	2017-12-28	0	0	25	0.625	15	0.375	40	-0.25	40			GH x 1B	2017-12-28	0	0	8	0.173913	38	0.826087	46	0.652174	46
IB x w1118	2017-12-28	0	0	21	0.42	29	0.58	50	0.16	50			GH146 x w1118	2017-12-28	0	0	4	0.0888889	41	0.911111	45	0.822222	45			GH x 1B	2017-12-28	0	0	17	0.369565	29	0.630435	46	0.26087	46
IB x w1118	2017-12-28	2	0.0425532	18	0.382979	27	0.574468	47	0.2	45			GH146 x w1118	2017-12-28	0	0	20	0.392157	31	0.607843	51	0.215686	51			GH x 1B	2017-12-28	2	0.0425532	19	0.404255	26	0.553191	47	0.155556	45
IB x w1118	2017-12-29	2	0.0408163	26	0.530612	21	0.428571	49	-0.106383	47			GH146 x w1118	2017-12-29	0	0	23	0.522727	21	0.477273	44	-0.0454545	44			GH x 1B	2017-12-29	0	0	16	0.32	34	0.68	50	0.36	50
IB x w1118	2017-12-29	0	0	14	0.333333	28	0.666667	42	0.333333	42			GH146 x w1118	2017-12-29	1	0.0217391	8	0.173913	37	0.804348	46	0.644444	45			GH x 1B	2017-12-29	2	0.0408163	19	0.387755	28	0.571429	49	0.191489	47
IB x w1118	2017-12-29	0	0	35	0.853659	6	0.146341	41	-0.707317	41			GH146 x w1118	2017-12-29	1	0.02	36	0.72	13	0.26	50	-0.469388	49			GH x 1B	2017-12-29	0	0	23	0.489362	24	0.510638	47	0.0212766	47
IB x w1118	2017-12-29	0	0	26	0.541667	22	0.458333	48	-0.0833333	48			GH146 x w1118	2017-12-29	0	0	31	0.659574	16	0.340426	47	-0.319149	47			GH x 1B	2017-12-29	0	0	20	0.408163	29	0.591837	49	0.183673	49
IB x w1118	2017-12-29	0	0	16	0.390244	25	0.609756	41	0.219512	41			GH146 x w1118	2017-12-29	0	0	26	0.565217	20	0.434783	46	-0.130435	46			GH x 1B	2017-12-29	0	0	22	0.478261	24	0.521739	46	0.0434783	46
IB x w1118	2017-12-30	0	0	24	0.521739	22	0.478261	46	-0.0434783	46			GH146 x w1118	2017-12-30	0	0	31	0.673913	15	0.326087	46	-0.347826	46			GH x 1B	2017-12-30	1	0.0238095	5	0.119048	36	0.857143	42	0.756098	41
IB x w1118	2017-12-30	0	0	27	0.574468	20	0.425532	47	-0.148936	47			GH146 x w1118	2017-12-30	0	0	30	0.612245	19	0.387755	49	-0.22449	49			GH x 1B	2017-12-30	0	0	17	0.386364	27	0.613636	44	0.227273	44
IB x w1118	2017-12-30	0	0	13	0.317073	28	0.682927	41	0.365854	41			GH146 x w1118	2017-12-30	0	0	35	0.777778	10	0.222222	45	-0.555556	45			GH x 1B	2017-12-30	0	0	26	0.565217	20	0.434783	46	-0.130435	46
IB x w1118	2017-12-30	0	0	21	0.42	29	0.58	50	0.16	50			GH146 x w1118	2017-12-30	0	0	30	0.666667	15	0.333333	45	-0.333333	45			GH x 1B	2017-12-30	0	0	15	0.348837	28	0.651163	43	0.302326	43
IB x w1118	2017-12-30	0	0	27	0.658537	14	0.341463	41	-0.317073	41			GH146 x w1118	2017-12-30	0	0	12	0.25	36	0.75	48	0.5	48			GH x 1B	2017-12-30	1	0.0196078	26	0.509804	24	0.470588	51	-0.04	50
IB x w1118	2018-01-02	0	0	20	0.5	20	0.5	40	0	40			GH146 x w1118	2018-01-02	0	0	24	0.55814	19	0.44186	43	-0.116279	43			GH x 1B	2018-01-02	0	0	27	0.574468	20	0.425532	47	-0.148936	47
IB x w1118	2018-01-02	0	0	33	0.673469	16	0.326531	49	-0.346939	49			GH146 x w1118	2018-01-02	0	0	26	0.553191	21	0.446809	47	-0.106383	47			GH x 1B	2018-01-02	0	0	34	0.73913	12	0.26087	46	-0.478261	46
IB x w1118	2018-01-02	0	0	21	0.512195	20	0.487805	41	-0.0243902	41			GH146 x w1118	2018-01-02	0	0	20	0.454545	24	0.545455	44	0.0909091	44			GH x 1B	2018-01-02	0	0	16	0.372093	27	0.627907	43	0.255814	43
IB x w1118	2018-01-02	1	0.0217391	20	0.434783	25	0.543478	46	0.111111	45			GH146 x w1118	2018-01-02	0	0	26	0.619048	16	0.380952	42	-0.238095	42			GH x 1B	2018-01-02	0	0	36	0.8	9	0.2	45	-0.6	45
IB x w1118	2018-01-02	0	0	16	0.4	24	0.6	40	0.2	40			GH146 x w1118	2018-01-02	0	0	22	0.468085	25	0.531915	47	0.0638298	47			GH x 1B	2018-01-02	0	0	29	0.568627	22	0.431373	51	-0.137255	51
IB x w1118	2018-01-03	0	0	9	0.2	36	0.8	45	0.6	45			GH146 x w1118	2018-01-03	0	0	30	0.638298	17	0.361702	47	-0.276596	47			GH x 1B	2018-01-03	0	0	12	0.292683	29	0.707317	41	0.414634	41
IB x w1118	2018-01-03	0	0	21	0.466667	24	0.533333	45	0.0666667	45			GH146 x w1118	2018-01-03	0	0	29	0.58	21	0.42	50	-0.16	50			GH x 1B	2018-01-03	0	0	10	0.217391	36	0.782609	46	0.565217	46
IB x w1118	2018-01-03	1	0.0212766	34	0.723404	12	0.255319	47	-0.478261	46			GH146 x w1118	2018-01-03	0	0	32	0.744186	11	0.255814	43	-0.488372	43			GH x 1B	2018-01-03	0	0	19	0.413043	27	0.586957	46	0.173913	46
IB x w1118	2018-01-03	2	0.0416667	29	0.604167	17	0.354167	48	-0.26087	46			GH146 x w1118	2018-01-03	0	0	22	0.44898	27	0.55102	49	0.102041	49			GH x 1B	2018-01-03	0	0	8	0.177778	37	0.822222	45	0.644444	45
IB x w1118	2018-01-05	0	0	25	0.581395	18	0.418605	43	-0.162791	43			GH146 x w1118	2018-01-05	0	0	16	0.326531	33	0.673469	49	0.346939	49			GH x 1B	2018-01-05	0	0	24	0.5	24	0.5	48	0	48
IB x w1118	2018-01-05	0	0	11	0.268293	30	0.731707	41	0.463415	41			GH146 x w1118	2018-01-05	0	0	19	0.395833	29	0.604167	48	0.208333	48			GH x 1B	2018-01-05	0	0	15	0.333333	30	0.666667	45	0.333333	45
IB x w1118	2018-01-05	0	0	24	0.631579	14	0.368421	38	-0.263158	38			GH146 x w1118	2018-01-05	2	0.0425532	10	0.212766	35	0.744681	47	0.555556	45			GH x 1B	2018-01-05	0	0	6	0.176471	28	0.823529	34	0.647059	34
IB x w1118	2018-01-05	0	0	14	0.297872	33	0.702128	47	0.404255	47			GH146 x w1118	2018-01-05	0	0	21	0.446809	26	0.553191	47	0.106383	47			GH x 1B	2018-01-05	1	0.02	20	0.4	29	0.58	50	0.183673	49
IB x w1118													GH146 x w1118													GH x 1B
IB x w1118													GH146 x w1118													GH x 1B
IB x w1118													GH146 x w1118													GH x 1B
IB x w1118
Genotype	Average	STDEV	Sterror	Number		One- sample sign test
GH146 x w1118	-0.00999639	0.340168	0.062106	30	p≥ 0.05
IB x w1118	0.0439625	0.300381	0.0548418	30	p≥ 0.05
GH x 1B	0.173131	0.36258	0.0661978	30	p≤0.05	a
ANOVA	GH146 x w1118	IB x w1118
GH x 1B	0.093	0.301
3% AA
GAD x w	0.036409	0.439089	0.0801663	30
GH146 x w1118	-0.00999639	0.340168	0.062106	30
IB x w1118	0.0504758	0.300281	0.0548235	30
IB x w1118	0.0439625	0.300381	0.0548418	30
GAD x IB	0.281424	0.300368	0.0548395	30
GH x 1B	0.173131	0.36258	0.0661978	30

## Sheet: 0.025 % EtOAc GAD 5HT1B_fig 7C
				0.025% EtOAc with Juice compared with Juice
Genotype 1	Date	# out	%out	Juice	% Juice	23 % EtOH	% EtOH	Total	Index	total - #out		Genotype 1	Date	# out	%out	Juice	% Juice	0.25 % EA	% EA	Total	Index	total - #out		Genotype 1	Date	# out	%out	Juice	% Juice	0.25 % EA	% EA	Total	Index	total - #out
IB x w1118	2018-01-08	0	0	26	0.52	24	0.48	50	-0.04	50		GAD x w	2018-01-08	2	0.0465116	17	0.395349	24	0.55814	43	0.170732	41		GAD x 1B	2018-01-08	0	0	20	0.465116	23	0.534884	43	0.0697674	43
IB x w1118	2018-01-08	0	0	24	0.545455	20	0.454545	44	-0.0909091	44		GAD x w	2018-01-08	0	0	7	0.184211	31	0.815789	38	0.631579	38		GAD x 1B	2018-01-08	0	0	38	0.77551	11	0.22449	49	-0.55102	49
IB x w1118	2018-01-08	0	0	11	0.275	29	0.725	40	0.45	40		GAD x w	2018-01-08	0	0	38	0.76	12	0.24	50	-0.52	50		GAD x 1B	2018-01-08	0	0	19	0.395833	29	0.604167	48	0.208333	48
IB x w1118	2018-01-08	0	0	29	0.58	21	0.42	50	-0.16	50		GAD x w	2018-01-08	0	0	35	0.7	15	0.3	50	-0.4	50		GAD x 1B	2018-01-08	0	0	26	0.509804	25	0.490196	51	-0.0196078	51
IB x w1118	2018-02-07	2	0.0526316	9	0.236842	27	0.710526	38	0.5	36		GAD x w	2018-02-07	2	0.047619	34	0.809524	6	0.142857	42	-0.7	40		GAD x 1B	2018-02-07	2	0.0487805	13	0.317073	26	0.634146	41	0.333333	39
IB x w1118	2018-02-07	2	0.0512821	12	0.307692	25	0.641026	39	0.351351	37		GAD x w	2018-02-07	2	0.0487805	12	0.292683	27	0.658537	41	0.384615	39		GAD x 1B	2018-02-07	0	0	35	0.833333	7	0.166667	42	-0.666667	42
IB x w1118	2018-02-07	1	0.025641	25	0.641026	13	0.333333	39	-0.315789	38		GAD x w	2018-02-07	2	0.0645161	19	0.612903	10	0.322581	31	-0.310345	29		GAD x 1B	2018-02-07	2	0.0555556	27	0.75	7	0.194444	36	-0.588235	34
IB x w1118	2018-02-07	0	0	27	0.586957	19	0.413043	46	-0.173913	46		GAD x w	2018-02-07	1	0.0222222	19	0.422222	25	0.555556	45	0.136364	44		GAD x 1B	2018-02-07	2	0.047619	31	0.738095	9	0.214286	42	-0.55	40
IB x w1118	2018-02-09	2	0.0465116	14	0.325581	27	0.627907	43	0.317073	41		GAD x w	2018-02-09	0	0	7	0.241379	22	0.758621	29	0.517241	29		GAD x 1B	2018-02-09	0	0	25	0.625	15	0.375	40	-0.25	40
IB x w1118	2018-02-09	0	0	17	0.425	23	0.575	40	0.15	40		GAD x w	2018-02-09	0	0	2	0.0425532	45	0.957447	47	0.914894	47		GAD x 1B	2018-02-09	1	0.0222222	28	0.622222	16	0.355556	45	-0.272727	44
IB x w1118	2018-02-09	0	0	41	0.931818	3	0.0681818	44	-0.863636	44		GAD x w	2018-02-09	0	0	18	0.439024	23	0.560976	41	0.121951	41		GAD x 1B	2018-02-09	0	0	38	0.974359	1	0.025641	39	-0.948718	39
IB x w1118	2018-02-09	2	0.04	25	0.5	23	0.46	50	-0.0416667	48		GAD x w	2018-02-09	0	0	24	0.510638	23	0.489362	47	-0.0212766	47		GAD x 1B	2018-02-09	0	0	25	0.543478	21	0.456522	46	-0.0869565	46
IB x w1118	2018-02-09	0	0	25	0.510204	24	0.489796	49	-0.0204082	49		GAD x w	2018-02-09	0	0	36	0.734694	13	0.265306	49	-0.469388	49		GAD x 1B	2018-02-09	0	0	30	0.666667	15	0.333333	45	-0.333333	45
IB x w1118	2018-02-11	0	0	30	0.697674	13	0.302326	43	-0.395349	43		GAD x w	2018-02-11	2	0.0571429	4	0.114286	29	0.828571	35	0.757576	33		GAD x 1B	2018-02-11	3	0.0588235	3	0.0588235	45	0.882353	51	0.875	48
IB x w1118	2018-02-11	2	0.0512821	30	0.769231	7	0.179487	39	-0.621622	37		GAD x w	2018-02-11	0	0	4	0.0952381	38	0.904762	42	0.809524	42		GAD x 1B	2018-02-11	2	0.0454545	27	0.613636	15	0.340909	44	-0.285714	42
IB x w1118	2018-02-11	0	0	31	0.72093	12	0.27907	43	-0.44186	43		GAD x w	2018-02-11	0	0	2	0.0540541	35	0.945946	37	0.891892	37		GAD x 1B	2018-02-11	0	0	16	0.340426	31	0.659574	47	0.319149	47
IB x w1118	2018-02-14	0	0	23	0.479167	25	0.520833	48	0.0416667	48		GAD x w	2018-02-14	2	0.0444444	26	0.577778	17	0.377778	45	-0.209302	43		GAD x 1B	2018-02-14	1	0.0188679	28	0.528302	24	0.45283	53	-0.0769231	52
IB x w1118	2018-02-14	0	0	23	0.621622	14	0.378378	37	-0.243243	37		GAD x w	2018-02-14	2	0.0425532	45	0.957447	0	0	47	-1	45		GAD x 1B	2018-02-14	0	0	24	0.545455	20	0.454545	44	-0.0909091	44
IB x w1118	2018-02-14	0	0	20	0.465116	23	0.534884	43	0.0697674	43		GAD x w	2018-02-14	1	0.0212766	28	0.595745	18	0.382979	47	-0.217391	46		GAD x 1B	2018-02-14	2	0.0454545	26	0.590909	16	0.363636	44	-0.238095	42
IB x w1118	2018-02-14	0	0	12	0.285714	30	0.714286	42	0.428571	42		GAD x w	2018-02-14	0	0	18	0.418605	25	0.581395	43	0.162791	43		GAD x 1B	2018-02-14	0	0	34	0.85	6	0.15	40	-0.7	40
IB x w1118	2018-02-16	0	0	21	0.446809	26	0.553191	47	0.106383	47		GAD x w	2018-02-16	0	0	11	0.244444	34	0.755556	45	0.511111	45		GAD x 1B	2018-02-16	0	0	26	0.634146	15	0.365854	41	-0.268293	41
IB x w1118	2018-02-16	0	0	31	0.794872	8	0.205128	39	-0.589744	39		GAD x w	2018-02-16	0	0	7	0.162791	36	0.837209	43	0.674419	43		GAD x 1B	2018-02-16	0	0	8	0.190476	34	0.809524	42	0.619048	42
IB x w1118	2018-02-16	0	0	24	0.48	26	0.52	50	0.04	50		GAD x w	2018-02-16	1	0.0232558	37	0.860465	5	0.116279	43	-0.761905	42		GAD x 1B	2018-02-16	0	0	29	0.591837	20	0.408163	49	-0.183673	49
IB x w1118	2018-02-16	0	0	21	0.4375	27	0.5625	48	0.125	48		GAD x w	2018-02-16	0	0	28	0.666667	14	0.333333	42	-0.333333	42		GAD x 1B	2018-02-16	2	0.0487805	33	0.804878	6	0.146341	41	-0.692308	39
IB x w1118												GAD x w												GAD x 1B
												GAD x w
Genotype	Average	STDEV	Sterror	Number		One- sample sign test						GAD x w
GAD x w	0.0725728	0.566264	0.115588	24	p≥ 0.05
IB x w1118	-0.059097	0.354619	0.0723863	24	p≥ 0.05
GAD x IB	-0.18244	0.436954	0.0891929	24	p≤0.05	a
ANOVA	GAD x w	IB x w1118
GAD x IB	0.142	0.625

## Sheet: 0.025 % EtOAc GH 5HT1B_Fig 7C
				0.025% EtOAc with Juice compared with Juice
Genotype 1	Date	# out	%out	Juice	% Juice	23 % EtOH	% EtOH	Total	Index	total - #out			Genotype 1	Date	# out	%out	Juice	% Juice	0.25 % EA	% EA	Total	Index	total - #out			Genotype 1	Date	# out	%out	Juice	% Juice	0.25 % EA	% EA	Total	Index	total - #out
IB x w1118	2018-01-08	0	0	26	0.52	24	0.48	50	-0.04	50			GH146 x w1118	2018-01-08	0	0	28	0.56	22	0.44	50	-0.12	50			GH x 1B	2018-01-08	0	0	36	0.75	12	0.25	48	-0.5	48
IB x w1118	2018-01-08	0	0	24	0.545455	20	0.454545	44	-0.0909091	44			GH146 x w1118	2018-01-08	0	0	30	0.6	20	0.4	50	-0.2	50			GH x 1B	2018-01-08	0	0	29	0.58	21	0.42	50	-0.16	50
IB x w1118	2018-01-08	0	0	11	0.275	29	0.725	40	0.45	40			GH146 x w1118	2018-01-08	0	0	25	0.510204	24	0.489796	49	-0.0204082	49			GH x 1B	2018-01-08	0	0	20	0.454545	24	0.545455	44	0.0909091	44
IB x w1118	2018-01-08	0	0	29	0.58	21	0.42	50	-0.16	50			GH146 x w1118	2018-01-08	0	0	18	0.36	32	0.64	50	0.28	50			GH x 1B	2018-01-08	0	0	23	0.46	27	0.54	50	0.08	50
IB x w1118	2018-02-07	2	0.0454545	28	0.636364	14	0.318182	44	-0.333333	42			GH146 x w1118	2018-02-07	1	0.0208333	35	0.729167	12	0.25	48	-0.489362	47			GH x 1B	2018-02-07	0	0	25	0.543478	21	0.456522	46	-0.0869565	46
IB x w1118	2018-02-07	0	0	37	0.787234	10	0.212766	47	-0.574468	47			GH146 x w1118	2018-02-07	0	0	31	0.645833	17	0.354167	48	-0.291667	48			GH x 1B	2018-02-07	1	0.0222222	34	0.755556	10	0.222222	45	-0.545455	44
IB x w1118	2018-02-07	0	0	11	0.255814	32	0.744186	43	0.488372	43			GH146 x w1118	2018-02-07	0	0	46	0.958333	2	0.0416667	48	-0.916667	48			GH x 1B	2018-02-07	0	0	14	0.35	26	0.65	40	0.3	40
IB x w1118	2018-02-09	1	0.0227273	3	0.0681818	40	0.909091	44	0.860465	43			GH146 x w1118	2018-02-09	1	0.0222222	21	0.466667	23	0.511111	45	0.0454545	44			GH x 1B	2018-02-09	0	0	24	0.545455	20	0.454545	44	-0.0909091	44
IB x w1118	2018-02-09	1	0.0243902	27	0.658537	13	0.317073	41	-0.35	40			GH146 x w1118	2018-02-09	1	0.0232558	25	0.581395	17	0.395349	43	-0.190476	42			GH x 1B	2018-02-09	0	0	27	0.627907	16	0.372093	43	-0.255814	43
IB x w1118	2018-02-09	0	0	25	0.510204	24	0.489796	49	-0.0204082	49			GH146 x w1118	2018-02-09	0	0	21	0.428571	28	0.571429	49	0.142857	49			GH x 1B	2018-02-09	0	0	26	0.577778	19	0.422222	45	-0.155556	45
IB x w1118	2018-02-09	0	0	27	0.574468	20	0.425532	47	-0.148936	47			GH146 x w1118	2018-02-09	0	0	37	0.804348	9	0.195652	46	-0.608696	46			GH x 1B	2018-02-09	0	0	34	0.809524	8	0.190476	42	-0.619048	42
IB x w1118	2018-02-09	2	0.0487805	16	0.390244	23	0.560976	41	0.179487	39			GH146 x w1118	2018-02-09	1	0.0204082	28	0.571429	20	0.408163	49	-0.166667	48			GH x 1B	2018-02-09	1	0.0238095	6	0.142857	35	0.833333	42	0.707317	41
IB x w1118	2018-02-11	0	0	22	0.458333	26	0.541667	48	0.0833333	48			GH146 x w1118	2018-02-11	1	0.0227273	19	0.431818	24	0.545455	44	0.116279	43			GH x 1B	2018-02-11	2	0.0465116	19	0.44186	22	0.511628	43	0.0731707	41
IB x w1118	2018-02-11	0	0	20	0.526316	18	0.473684	38	-0.0526316	38			GH146 x w1118	2018-02-11	0	0	28	0.583333	20	0.416667	48	-0.166667	48			GH x 1B	2018-02-11	0	0	28	0.651163	15	0.348837	43	-0.302326	43
IB x w1118	2018-02-11	0	0	21	0.456522	25	0.543478	46	0.0869565	46			GH146 x w1118	2018-02-11	0	0	31	0.62	19	0.38	50	-0.24	50			GH x 1B	2018-02-11	0	0	39	0.764706	12	0.235294	51	-0.529412	51
IB x w1118	2018-02-14	0	0	23	0.534884	20	0.465116	43	-0.0697674	43			GH146 x w1118	2018-02-14	0	0	12	0.255319	35	0.744681	47	0.489362	47			GH x 1B	2018-02-14	0	0	25	0.454545	30	0.545455	55	0.0909091	55
IB x w1118	2018-02-14	2	0.0465116	16	0.372093	25	0.581395	43	0.219512	41			GH146 x w1118	2018-02-14	0	0	28	0.636364	16	0.363636	44	-0.272727	44			GH x 1B	2018-02-14	2	0.0465116	37	0.860465	4	0.0930233	43	-0.804878	41
IB x w1118	2018-02-14	0	0	24	0.533333	21	0.466667	45	-0.0666667	45			GH146 x w1118	2018-02-14	0	0	22	0.458333	26	0.541667	48	0.0833333	48			GH x 1B	2018-02-14	1	0.0217391	29	0.630435	16	0.347826	46	-0.288889	45
IB x w1118	2018-02-14	0	0	38	0.863636	6	0.136364	44	-0.727273	44			GH146 x w1118	2018-02-14	0	0	35	0.729167	13	0.270833	48	-0.458333	48			GH x 1B	2018-02-14	1	0.0217391	35	0.76087	10	0.217391	46	-0.555556	45
IB x w1118	2018-02-16	0	0	17	0.459459	20	0.540541	37	0.0810811	37			GH146 x w1118	2018-02-16	0	0	19	0.463415	22	0.536585	41	0.0731707	41			GH x 1B	2018-02-16	0	0	25	0.480769	27	0.519231	52	0.0384615	52
IB x w1118	2018-02-16	0	0	26	0.5	26	0.5	52	0	52			GH146 x w1118	2018-02-16	2	0.0454545	24	0.545455	18	0.409091	44	-0.142857	42			GH x 1B	2018-02-16	0	0	23	0.5	23	0.5	46	0	46
IB x w1118	2018-02-16	0	0	25	0.510204	24	0.489796	49	-0.0204082	49			GH146 x w1118	2018-02-16	0	0	31	0.688889	14	0.311111	45	-0.377778	45			GH x 1B	2018-02-16	0	0	15	0.319149	32	0.680851	47	0.361702	47
IB x w1118	2018-02-16	2	0.047619	21	0.5	19	0.452381	42	-0.05	40			GH146 x w1118	2018-02-16	0	0	28	0.651163	15	0.348837	43	-0.302326	43			GH x 1B	2018-02-16	0	0	35	0.777778	10	0.222222	45	-0.555556	45
IB x w1118													GH146 x w1118													GH x 1B
IB x w1118													GH146 x w1118													GH x 1B
IB x w1118													GH146 x w1118													GH x 1B
IB x w1118													GH146 x w1118													GH x 1B
IB x w1118													GH146 x w1118													GH x 1B
IB x w1118													GH146 x w1118													GH x 1B
IB x w1118													GH146 x w1118													GH x 1B
IB x w1118													GH146 x w1118													GH x 1B
IB x w1118													GH146 x w1118													GH x 1B
IB x w1118													GH146 x w1118													GH x 1B
IB x w1118
Genotype	Average	STDEV	Sterror	Number		One- sample sign test
GH146 x w1118	-0.162355	0.304397	0.0634712	23	p≥ 0.05
IB x w1118	-0.0111128	0.333416	0.0695221	23	p≥ 0.05
GH x 1B	-0.161212	0.365264	0.0761627	23	p≥ 0.05
ANOVA	GH146 x w1118	IB x w1118
GH x 1B	0.999	0.289
0.25% EtOAc
GAD x w	0.0725728	0.566264	0.115588	24
GH146 x w1118	-0.162355	0.304397	0.0634712	23
IB x w1118	-0.059097	0.354619	0.0723863	24
IB x w1118	-0.0111128	0.333416	0.0695221	23
GAD x IB	-0.18244	0.436954	0.0891929	24
GH x 1B	-0.161212	0.365264	0.0761627	23

## Sheet: 0.0125 % AA GAD 5HT1A_fig 7D
				0.0125% AA with Juice compared with Juice
Genotype 1	Date	# out	%out	Juice	% Juice	0.0125 % AA	% EtOH	Total	Index	total - #out			Genotype 1	Date	# out	%out	Juice	% Juice	0.0125 % AA	% EA	Total	Index	total - #out		Genotype 1	Date	# out	%out	Juice	% Juice	0.0125 % AA	% EA	Total	Index	total - #out
1A x w1118	2018-03-15	0	0	20	0.425532	27	0.574468	47	0.148936	47			GAD x w1118	2018-03-15	0	0	7	0.205882	27	0.794118	34	0.588235	34		GAD x 5-HT1A	2018-03-15	0	0	9	0.243243	28	0.756757	37	0.513514	37
1A x w1118	2018-03-15	0	0	19	0.395833	29	0.604167	48	0.208333	48			GAD x w1118	2018-03-15	0	0	28	0.54902	23	0.45098	51	-0.0980392	51		GAD x 5-HT1A	2018-03-15	0	0	1	0.0263158	37	0.973684	38	0.947368	38
1A x w1118	2018-03-15	0	0	24	0.48	26	0.52	50	0.04	50			GAD x w1118	2018-03-15	0	0	15	0.326087	31	0.673913	46	0.347826	46		GAD x 5-HT1A	2018-03-15	0	0	26	0.565217	20	0.434783	46	-0.130435	46
1A x w1118	2018-03-19	0	0	17	0.377778	28	0.622222	45	0.244444	45			GAD x w1118	2018-03-19	0	0	8	0.173913	38	0.826087	46	0.652174	46		GAD x 5-HT1A	2018-03-19	0	0	18	0.5625	14	0.4375	32	-0.125	32
1A x w1118	2018-03-19	0	0	16	0.340426	31	0.659574	47	0.319149	47			GAD x w1118	2018-03-19	0	0	20	0.416667	28	0.583333	48	0.166667	48		GAD x 5-HT1A	2018-03-19	0	0	10	0.243902	31	0.756098	41	0.512195	41
1A x w1118	2018-03-19	0	0	26	0.634146	15	0.365854	41	-0.268293	41			GAD x w1118	2018-03-19	0	0	26	0.619048	16	0.380952	42	-0.238095	42		GAD x 5-HT1A	2018-03-19	0	0	14	0.333333	28	0.666667	42	0.333333	42
1A x w1118	2018-03-19	0	0	23	0.479167	25	0.520833	48	0.0416667	48			GAD x w1118	2018-03-19	2	0.05	14	0.35	24	0.6	40	0.263158	38		GAD x 5-HT1A	2018-03-19	0	0	30	0.6	20	0.4	50	-0.2	50
1A x w1118	2018-03-20	0	0	27	0.5625	21	0.4375	48	-0.125	48			GAD x w1118	2018-03-20	4	0.0833333	11	0.229167	33	0.6875	48	0.5	44		GAD x 5-HT1A	2018-03-20	4	0.0833333	26	0.541667	18	0.375	48	-0.181818	44
1A x w1118	2018-03-20	6	0.136364	4	0.0909091	34	0.772727	44	0.789474	38			GAD x w1118	2018-03-20	5	0.128205	10	0.25641	24	0.615385	39	0.411765	34		GAD x 5-HT1A	2018-03-20	3	0.0638298	19	0.404255	25	0.531915	47	0.136364	44
1A x w1118	2018-03-20	0	0	18	0.352941	33	0.647059	51	0.294118	51			GAD x w1118	2018-03-20	2	0.0434783	14	0.304348	30	0.652174	46	0.363636	44		GAD x 5-HT1A	2018-03-20	6	0.133333	16	0.355556	23	0.511111	45	0.179487	39
1A x w1118	2018-03-21	0	0	3	0.0666667	42	0.933333	45	0.866667	45			GAD x w1118	2018-03-21	1	0.0208333	12	0.25	35	0.729167	48	0.489362	47		GAD x 5-HT1A	2018-03-21	4	0.0869565	18	0.391304	24	0.521739	46	0.142857	42
1A x w1118	2018-03-21	0	0	14	0.291667	34	0.708333	48	0.416667	48			GAD x w1118	2018-03-21	0	0	32	0.695652	14	0.304348	46	-0.391304	46		GAD x 5-HT1A	2018-03-21	2	0.0416667	16	0.333333	30	0.625	48	0.304348	46
1A x w1118	2018-03-21	5	0.128205	12	0.307692	22	0.564103	39	0.294118	34			GAD x w1118	2018-03-21	4	0.0930233	33	0.767442	6	0.139535	43	-0.692308	39		GAD x 5-HT1A	2018-03-21	3	0.0681818	4	0.0909091	37	0.840909	44	0.804878	41
1A x w1118	2018-03-21	2	0.0425532	39	0.829787	6	0.12766	47	-0.733333	45			GAD x w1118	2018-03-21	1	0.0208333	17	0.354167	30	0.625	48	0.276596	47		GAD x 5-HT1A	2018-03-21	3	0.0652174	23	0.5	20	0.434783	46	-0.0697674	43
1A x w1118	2018-03-22	1	0.0212766	22	0.468085	24	0.510638	47	0.0434783	46			GAD x w1118	2018-03-22	4	0.0909091	26	0.590909	14	0.318182	44	-0.3	40		GAD x 5-HT1A	2018-03-22	0	0	35	0.7	15	0.3	50	-0.4	50
1A x w1118	2018-03-22	2	0.0434783	30	0.652174	14	0.304348	46	-0.363636	44			GAD x w1118	2018-03-22	1	0.0208333	16	0.333333	31	0.645833	48	0.319149	47		GAD x 5-HT1A	2018-03-22	1	0.0232558	3	0.0697674	39	0.906977	43	0.857143	42
1A x w1118	2018-03-22	0	0	20	0.47619	22	0.52381	42	0.047619	42			GAD x w1118	2018-03-22	3	0.0638298	35	0.744681	9	0.191489	47	-0.590909	44		GAD x 5-HT1A	2018-03-22	3	0.0638298	31	0.659574	13	0.276596	47	-0.409091	44
1A x w1118	2018-03-22	2	0.0416667	27	0.5625	19	0.395833	48	-0.173913	46			GAD x w1118	2018-03-22	1	0.0212766	3	0.0638298	43	0.914894	47	0.869565	46		GAD x 5-HT1A	2018-03-22	3	0.0638298	5	0.106383	39	0.829787	47	0.772727	44
1A x w1118	2018-03-23	1	0.02	20	0.4	29	0.58	50	0.183673	49			GAD x w1118	2018-03-23	0	0	12	0.25	36	0.75	48	0.5	48		GAD x 5-HT1A	2018-03-22	2	0.0444444	7	0.155556	36	0.8	45	0.674419	43
1A x w1118	2018-03-23	1	0.0217391	16	0.347826	29	0.630435	46	0.288889	45			GAD x w1118	2018-03-23	0	0	27	0.55102	22	0.44898	49	-0.102041	49		GAD x 5-HT1A	2018-03-23	0	0	16	0.333333	32	0.666667	48	0.333333	48
1A x w1118	2018-03-23	0	0	20	0.416667	28	0.583333	48	0.166667	48			GAD x w1118	2018-03-23	1	0.0208333	15	0.3125	32	0.666667	48	0.361702	47		GAD x 5-HT1A	2018-03-23	2	0.0416667	19	0.395833	27	0.5625	48	0.173913	46
1A x w1118	2018-03-23	0	0	6	0.139535	37	0.860465	43	0.72093	43			GAD x w1118	2018-04-05	1	0.0227273	5	0.113636	38	0.863636	44	0.767442	43		GAD x 5-HT1A	2018-03-23	1	0.02	20	0.4	29	0.58	50	0.183673	49
1A x w1118	2018-04-05	0	0	10	0.222222	35	0.777778	45	0.555556	45			GAD x w1118	2018-04-05	4	0.0784314	17	0.333333	30	0.588235	51	0.276596	47		GAD x 5-HT1A	2018-04-05	4	0.0851064	24	0.510638	19	0.404255	47	-0.116279	43
1A x w1118	2018-04-05	1	0.0212766	16	0.340426	30	0.638298	47	0.304348	46			GAD x w1118	2018-04-05	3	0.0731707	22	0.536585	16	0.390244	41	-0.157895	38		GAD x 5-HT1A	2018-04-05	1	0.0204082	13	0.265306	35	0.714286	49	0.458333	48
1A x w1118	2018-04-05	2	0.047619	4	0.0952381	36	0.857143	42	0.8	40			GAD x w1118												GAD x 5-HT1A	2018-04-05	0	0	23	0.479167	25	0.520833	48	0.0416667	48
1A x w1118													GAD x w1118												GAD x 5-HT1A
1A x w1118													GAD x w1118
													GAD x w1118
Genotype	Average	STDEV	Sterror	Number		One- sample sign test							GAD x w1118
GAD x w	0.19097	0.420113	0.0857552	24	p≤0.05	a
1A x w1118	0.204422	0.376653	0.0753306	25	p≤0.05	a
GAD x 5-HT1A	0.229486	0.39023	0.0780461	25	p≤0.05	a
ANOVA	GAD x w	1A x w1118
GAD x 5-HT1A	0.938	0.973

## Sheet: 0.0125 % AA GH 5HT1A_fig 7D
				0.0125% AA with Juice compared with Juice
Genotype 1	Date	# out	%out	Juice	% Juice	0.0125 % AA	% EtOH	Total	Index	total - #out			Genotype 1	Date	# out	%out	Juice	% Juice	0.0125 % AA	% EA	Total	Index	total - #out			Genotype 1	Date	# out	%out	Juice	% Juice	0.0125 % AA	% EA	Total	Index	total - #out
1A x w1118	2018-03-15	0	0	20	0.408163	29	0.591837	49	0.183673	49			GH146 x w1118	2018-03-15	0	0	18	0.382979	29	0.617021	47	0.234043	47			GH x 5-HT1A	2018-03-15	0	0	31	0.756098	10	0.243902	41	-0.512195	41
1A x w1118	2018-03-15	0	0	23	0.489362	24	0.510638	47	0.0212766	47			GH146 x w1118	2018-03-15	0	0	20	0.416667	28	0.583333	48	0.166667	48			GH x 5-HT1A	2018-03-15	0	0	22	0.44	28	0.56	50	0.12	50
1A x w1118	2018-03-15	0	0	19	0.387755	30	0.612245	49	0.22449	49			GH146 x w1118	2018-03-15	0	0	27	0.574468	20	0.425532	47	-0.148936	47			GH x 5-HT1A	2018-03-15	0	0	26	0.553191	21	0.446809	47	-0.106383	47
1A x w1118	2018-03-19	0	0	17	0.377778	28	0.622222	45	0.244444	45			GH146 x w1118	2018-03-19	0	0	23	0.469388	26	0.530612	49	0.0612245	49			GH x 5-HT1A	2018-03-19	0	0	42	0.84	8	0.16	50	-0.68	50
1A x w1118	2018-03-19	0	0	16	0.340426	31	0.659574	47	0.319149	47			GH146 x w1118	2018-03-19	0	0	20	0.425532	27	0.574468	47	0.148936	47			GH x 5-HT1A	2018-03-19	2	0.0444444	38	0.844444	5	0.111111	45	-0.767442	43
1A x w1118	2018-03-19	0	0	26	0.634146	15	0.365854	41	-0.268293	41			GH146 x w1118	2018-03-19	0	0	37	0.787234	10	0.212766	47	-0.574468	47			GH x 5-HT1A	2018-03-19	0	0	20	0.4	30	0.6	50	0.2	50
1A x w1118	2018-03-19	0	0	23	0.479167	25	0.520833	48	0.0416667	48			GH146 x w1118	2018-03-19	0	0	21	0.4375	27	0.5625	48	0.125	48			GH x 5-HT1A	2018-03-19	0	0	27	0.5625	21	0.4375	48	-0.125	48
1A x w1118	2018-03-20	0	0	27	0.5625	21	0.4375	48	-0.125	48			GH146 x w1118	2018-03-20	0	0	9	0.191489	38	0.808511	47	0.617021	47			GH x 5-HT1A	2018-03-20	2	0.0425532	25	0.531915	20	0.425532	47	-0.111111	45
1A x w1118	2018-03-20	6	0.136364	4	0.0909091	34	0.772727	44	0.789474	38			GH146 x w1118	2018-03-20	0	0	15	0.3125	33	0.6875	48	0.375	48			GH x 5-HT1A	2018-03-20	1	0.0212766	8	0.170213	38	0.808511	47	0.652174	46
1A x w1118	2018-03-20	0	0	18	0.352941	33	0.647059	51	0.294118	51			GH146 x w1118	2018-03-20	0	0	27	0.5	27	0.5	54	0	54			GH x 5-HT1A	2018-03-20	0	0	27	0.55102	22	0.44898	49	-0.102041	49
1A x w1118	2018-03-21	0	0	3	0.0666667	42	0.933333	45	0.866667	45			GH146 x w1118	2018-03-21	0	0	29	0.591837	20	0.408163	49	-0.183673	49			GH x 5-HT1A	2018-03-21	1	0.0232558	9	0.209302	33	0.767442	43	0.571429	42
1A x w1118	2018-03-21	0	0	14	0.291667	34	0.708333	48	0.416667	48			GH146 x w1118	2018-03-21	1	0.02	22	0.44	27	0.54	50	0.102041	49			GH x 5-HT1A	2018-03-21	3	0.0612245	21	0.428571	25	0.510204	49	0.0869565	46
1A x w1118	2018-03-21	5	0.128205	12	0.307692	22	0.564103	39	0.294118	34			GH146 x w1118	2018-03-21	0	0	26	0.553191	21	0.446809	47	-0.106383	47			GH x 5-HT1A	2018-03-21	1	0.0208333	26	0.541667	21	0.4375	48	-0.106383	47
1A x w1118	2018-03-21	2	0.0425532	39	0.829787	6	0.12766	47	-0.733333	45			GH146 x w1118	2018-03-21	0	0	17	0.354167	31	0.645833	48	0.291667	48			GH x 5-HT1A	2018-03-21	0	0	15	0.326087	31	0.673913	46	0.347826	46
1A x w1118	2018-03-22	2	0.0689655	21	0.724138	6	0.206897	29	-0.555556	27			GH146 x w1118	2018-03-22	0	0	43	0.955556	2	0.0444444	45	-0.911111	45			GH x 5-HT1A	2018-03-22	2	0.0465116	14	0.325581	27	0.627907	43	0.317073	41
1A x w1118	2018-03-22	2	0.0434783	40	0.869565	4	0.0869565	46	-0.818182	44			GH146 x w1118	2018-03-22	1	0.0208333	22	0.458333	25	0.520833	48	0.0638298	47			GH x 5-HT1A	2018-03-22	0	0	35	0.76087	11	0.23913	46	-0.521739	46
1A x w1118	2018-03-22	0	0	20	0.47619	22	0.52381	42	0.047619	42			GH146 x w1118	2018-03-22	0	0	11	0.392857	17	0.607143	28	0.214286	28			GH x 5-HT1A	2018-03-22	1	0.0212766	31	0.659574	15	0.319149	47	-0.347826	46
1A x w1118	2018-03-22	2	0.0416667	27	0.5625	19	0.395833	48	-0.173913	46			GH146 x w1118	2018-03-22	1	0.0217391	42	0.913043	3	0.0652174	46	-0.866667	45			GH x 5-HT1A	2018-03-22	0	0	19	0.387755	30	0.612245	49	0.22449	49
1A x w1118	2018-03-23	1	0.02	19	0.38	30	0.6	50	0.22449	49			GH146 x w1118	2018-03-22	1	0.0208333	15	0.3125	32	0.666667	48	0.361702	47			GH x 5-HT1A	2018-03-22	1	0.0208333	33	0.6875	14	0.291667	48	-0.404255	47
1A x w1118	2018-03-23	1	0.0217391	16	0.347826	29	0.630435	46	0.288889	45			GH146 x w1118	2018-03-23	1	0.0196078	19	0.372549	31	0.607843	51	0.24	50			GH x 5-HT1A	2018-03-23	0	0	29	0.591837	20	0.408163	49	-0.183673	49
1A x w1118	2018-03-23	0	0	20	0.416667	28	0.583333	48	0.166667	48			GH146 x w1118	2018-03-23	0	0	26	0.590909	18	0.409091	44	-0.181818	44			GH x 5-HT1A	2018-03-23	2	0.0425532	18	0.382979	27	0.574468	47	0.2	45
1A x w1118	2018-03-23	0	0	6	0.139535	37	0.860465	43	0.72093	43			GH146 x w1118	2018-03-23	1	0.0217391	14	0.304348	31	0.673913	46	0.377778	45			GH x 5-HT1A	2018-03-23	1	0.0217391	33	0.717391	12	0.26087	46	-0.466667	45
1A x w1118	2018-04-05	0	0	10	0.222222	35	0.777778	45	0.555556	45			GH146 x w1118	2018-04-05	1	0.025	7	0.175	32	0.8	40	0.641026	39			GH x 5-HT1A	2018-04-05	2	0.0434783	21	0.456522	23	0.5	46	0.0454545	44
1A x w1118	2018-04-05	1	0.0212766	16	0.340426	30	0.638298	47	0.304348	46			GH146 x w1118	2018-04-05	1	0.0243902	10	0.243902	30	0.731707	41	0.5	40			GH x 5-HT1A	2018-04-05	0	0	15	0.357143	27	0.642857	42	0.285714	42
1A x w1118	2018-04-05	2	0.047619	4	0.0952381	36	0.857143	42	0.8	40			GH146 x w1118	2018-04-05	0	0	19	0.542857	16	0.457143	35	-0.0857143	35			GH x 5-HT1A	2018-04-05	0	0	22	0.578947	16	0.421053	38	-0.157895	38
1A x w1118													GH146 x w1118	2018-04-05	0	0	18	0.5625	14	0.4375	32	-0.125	32			GH x 5-HT1A
1A x w1118													GH146 x w1118													GH x 5-HT1A
1A x w1118													GH146 x w1118													GH x 5-HT1A
1A x w1118													GH146 x w1118													GH x 5-HT1A
1A x w1118													GH146 x w1118													GH x 5-HT1A
1A x w1118													GH146 x w1118													GH x 5-HT1A
1A x w1118													GH146 x w1118													GH x 5-HT1A
1A x w1118													GH146 x w1118													GH x 5-HT1A
1A x w1118
Genotype	Average	STDEV	Sterror	Number		One- sample sign test
GH146 x w1118	0.0514019	0.387236	0.0759433	26	p≥ 0.05
1A x w1118	0.165199	0.439946	0.0879893	25	p≤0.05	a
GH x 5-HT1A	-0.0616597	0.372054	0.0744108	25	p≥ 0.05
ANOVA	GH146 x w1118	1A x w1118
GH x 5-HT1A	0.574605	0.12
0.0125% AA
GAD x w	0.19097	0.420113	0.0857552	24
GH146 x w1118	0.0514019	0.387236	0.0759433	26
1A x w1118	0.204422	0.376653	0.0753306	25
1A x w1118	0.165199	0.439946	0.0879893	25
GAD x 5-HT1A	0.229486	0.39023	0.0780461	25
GH x 5-HT1A	-0.0616597	0.372054	0.0744108	25

## Sheet: 3% AA 1A GAD_fig 7E
				3 % AAwith Juice compared with Juice
Genotype 1	Date	# out	%out	Juice	% Juice	3% AA	3% AA	Total	Index	total - #out				Genotype 1	Date	# out	%out	Juice	% Juice	3% AA	3% AA	Total	Index	total - #out		Genotype 1	Date	# out	%out	Juice	% Juice	3% AA	3% AA	Total	Index	total - #out
IA x w1118	2018-03-23	1	0.0222222	24	0.533333	20	0.444444	45	-0.0909091	44				GAD x w	2018-03-23	1	0.0217391	8	0.173913	37	0.804348	46	0.644444	45		GAD x IA	2018-03-23	1	0.0227273	1	0.0227273	42	0.954545	44	0.953488	43
IA x w1118	2018-03-23	1	0.0217391	4	0.0869565	41	0.891304	46	0.822222	45				GAD x w	2018-03-23	1	0.0212766	16	0.340426	30	0.638298	47	0.304348	46		GAD x IA	2018-03-23	2	0.0425532	22	0.468085	23	0.489362	47	0.0222222	45
IA x w1118	2018-03-23	1	0.0232558	12	0.27907	30	0.697674	43	0.428571	42				GAD x w	2018-03-23	0	0	32	0.666667	16	0.333333	48	-0.333333	48		GAD x IA	2018-03-23	1	0.0222222	15	0.333333	29	0.644444	45	0.318182	44
IA x w1118	2018-03-23	3	0.0652174	13	0.282609	30	0.652174	46	0.395349	43				GAD x w	2018-03-23	1	0.0217391	22	0.478261	23	0.5	46	0.0222222	45		GAD x IA	2018-03-23	1	0.0208333	2	0.0416667	45	0.9375	48	0.914894	47
IA x w1118	2018-03-23	4	0.0816327	25	0.510204	20	0.408163	49	-0.111111	45				GAD x w	2018-03-23	5	0.111111	4	0.0888889	36	0.8	45	0.8	40		GAD x IA	2018-03-23	3	0.06	38	0.76	9	0.18	50	-0.617021	47
IA x w1118	2018-03-23	2	0.0416667	20	0.416667	26	0.541667	48	0.130435	46				GAD x w	2018-03-23	2	0.0425532	17	0.361702	28	0.595745	47	0.244444	45		GAD x IA	2018-03-23	1	0.0208333	12	0.25	35	0.729167	48	0.489362	47
IA x w1118	2018-03-26	0	0	21	0.446809	26	0.553191	47	0.106383	47				GAD x w	2018-03-26	1	0.0208333	31	0.645833	16	0.333333	48	-0.319149	47		GAD x IA	2018-03-23	2	0.0425532	20	0.425532	25	0.531915	47	0.111111	45
IA x w1118	2018-03-26	2	0.0384615	11	0.211538	39	0.75	52	0.56	50				GAD x w	2018-03-26	0	0	19	0.413043	27	0.586957	46	0.173913	46		GAD x IA	2018-03-23	1	0.02	24	0.48	25	0.5	50	0.0204082	49
IA x w1118	2018-03-26	1	0.0222222	20	0.444444	24	0.533333	45	0.0909091	44				GAD x w	2018-03-26	1	0.0263158	7	0.184211	30	0.789474	38	0.621622	37		GAD x IA	2018-03-26	0	0	11	0.22449	38	0.77551	49	0.55102	49
IA x w1118	2018-03-26	2	0.0425532	29	0.617021	16	0.340426	47	-0.288889	45				GAD x w	2018-03-26	0	0	21	0.446809	26	0.553191	47	0.106383	47		GAD x IA	2018-03-26	3	0.0638298	3	0.0638298	41	0.87234	47	0.863636	44
IA x w1118	2018-03-26	1	0.0212766	8	0.170213	38	0.808511	47	0.652174	46				GAD x w	2018-03-26	1	0.0196078	19	0.372549	31	0.607843	51	0.24	50		GAD x IA	2018-03-26	1	0.0212766	24	0.510638	22	0.468085	47	-0.0434783	46
IA x w1118	2018-03-27	5	0.106383	14	0.297872	28	0.595745	47	0.333333	42				GAD x w	2018-03-27	0	0	31	0.659574	16	0.340426	47	-0.319149	47		GAD x IA	2018-03-26	0	0	9	0.191489	38	0.808511	47	0.617021	47
IA x w1118	2018-03-27	2	0.0487805	11	0.268293	28	0.682927	41	0.435897	39				GAD x w	2018-03-27	1	0.0217391	13	0.282609	32	0.695652	46	0.422222	45		GAD x IA	2018-03-26	1	0.0212766	20	0.425532	26	0.553191	47	0.130435	46
IA x w1118	2018-03-27	1	0.0208333	32	0.666667	15	0.3125	48	-0.361702	47				GAD x w	2018-03-27	2	0.0454545	4	0.0909091	38	0.863636	44	0.809524	42		GAD x IA	2018-03-26	2	0.0425532	26	0.553191	19	0.404255	47	-0.155556	45
IA x w1118	2018-03-27	1	0.0232558	8	0.186047	34	0.790698	43	0.619048	42				GAD x w	2018-03-27	0	0	14	0.304348	32	0.695652	46	0.391304	46		GAD x IA	2018-03-27	1	0.0227273	15	0.340909	28	0.636364	44	0.302326	43
IA x w1118	2018-03-27	4	0.0869565	13	0.282609	29	0.630435	46	0.380952	42				GAD x w	2018-03-28	4	0.08	23	0.46	23	0.46	50	0	46		GAD x IA	2018-03-27	3	0.0625	3	0.0625	42	0.875	48	0.866667	45
IA x w1118	2018-03-28	3	0.0588235	18	0.352941	30	0.588235	51	0.25	48				GAD x w	2018-03-28	0	0	7	0.145833	41	0.854167	48	0.708333	48		GAD x IA	2018-03-27	4	0.0816327	21	0.428571	24	0.489796	49	0.0666667	45
IA x w1118	2018-03-28	3	0.0588235	18	0.352941	30	0.588235	51	0.25	48				GAD x w	2018-03-28	2	0.0416667	14	0.291667	32	0.666667	48	0.391304	46		GAD x IA	2018-03-28	1	0.0208333	16	0.333333	31	0.645833	48	0.319149	47
IA x w1118	2018-03-28	1	0.0212766	21	0.446809	25	0.531915	47	0.0869565	46				GAD x w	2018-03-29	1	0.0208333	32	0.666667	15	0.3125	48	-0.361702	47		GAD x IA	2018-03-28	0	0	8	0.177778	37	0.822222	45	0.644444	45
IA x w1118	2018-03-29	2	0.05	16	0.4	22	0.55	40	0.157895	38				GAD x w	2018-03-29	3	0.0697674	21	0.488372	19	0.44186	43	-0.05	40		GAD x IA	2018-03-29	0	0	7	0.142857	42	0.857143	49	0.714286	49
IA x w1118	2018-03-29	1	0.03125	8	0.25	23	0.71875	32	0.483871	31				GAD x w	2018-03-29	2	0.0454545	4	0.0909091	38	0.863636	44	0.809524	42		GAD x IA	2018-03-29	3	0.0638298	29	0.617021	15	0.319149	47	-0.318182	44
IA x w1118	2018-03-29	3	0.0681818	25	0.568182	16	0.363636	44	-0.219512	41				GAD x w	2018-03-29	4	0.117647	8	0.235294	22	0.647059	34	0.466667	30		GAD x IA	2018-03-29	2	0.0416667	1	0.0208333	45	0.9375	48	0.956522	46
IA x w1118	2018-04-02	0	0	29	0.591837	20	0.408163	49	-0.183673	49				GAD x w	2018-04-02	0	0	37	0.787234	10	0.212766	47	-0.574468	47		GAD x IA	2018-04-02	4	0.0869565	16	0.347826	26	0.565217	46	0.238095	42
IA x w1118	2018-04-02	1	0.0212766	18	0.382979	28	0.595745	47	0.217391	46				GAD x w	2018-04-02	1	0.0217391	12	0.26087	33	0.717391	46	0.466667	45		GAD x IA	2018-04-02	1	0.0204082	21	0.428571	27	0.55102	49	0.125	48
IA x w1118	2018-04-03	1	0.0217391	7	0.152174	38	0.826087	46	0.688889	45				GAD x w	2018-04-02	5	0.104167	13	0.270833	30	0.625	48	0.395349	43		GAD x IA	2018-04-02	0	0	10	0.2	40	0.8	50	0.6	50
IA x w1118	2018-04-03	1	0.0212766	31	0.659574	15	0.319149	47	-0.347826	46				GAD x w	2018-04-03	3	0.0652174	6	0.130435	37	0.804348	46	0.72093	43		GAD x IA	2018-04-03	0	0	31	0.673913	15	0.326087	46	-0.347826	46
IA x w1118	2018-04-03	2	0.0454545	12	0.272727	30	0.681818	44	0.428571	42				GAD x w	2018-04-03	4	0.0909091	27	0.613636	13	0.295455	44	-0.35	40		GAD x IA	2018-04-03	0	0	4	0.0869565	42	0.913043	46	0.826087	46
IA x w1118														GAD x w	2018-04-03	3	0.0638298	19	0.404255	25	0.531915	47	0.136364	44		GAD x IA
IA x w1118														GAD x w	2018-04-03	1	0.0212766	11	0.234043	35	0.744681	47	0.521739	46		GAD x IA
IA x w1118														GAD x w												GAD x IA
IA x w1118														GAD x w												GAD x IA
IA x w1118														GAD x w												GAD x IA
IA x w1118														GAD x w												GAD x IA
IA x w1118														GAD x w
														GAD x w
Genotype	Average	STDEV	Sterror	Number		One- sample sign test								GAD x w
GAD x w	0.244466	0.403582	0.0749433	29	p≤0.05	a
IA x w1118	0.219082	0.331663	0.0638286	27	p≤0.05	a
GAD x IA	0.339591	0.437066	0.0841133	27	p≤0.05	a
ANOVA	GAD x w	IA x w1118
GAD x IA	0.639	0.502

## Sheet: 3%AA 1A GH_Fig 7E
				3 % AAwith Juice compared with Juice
Genotype 1	Date	# out	%out	Juice	% Juice	3% AA	3% AA	Total	Index	total - #out			Genotype 1	Date	# out	%out	Juice	% Juice	3% AA	3% AA	Total	Index	total - #out			Genotype 1	Date	# out	%out	Juice	% Juice	3% AA	3% AA	Total	Index	total - #out
IA x w1118	2018-03-23	1	0.0217391	14	0.304348	31	0.673913	46	0.377778	45			GH146 x w1118	2018-03-23	0	0	21	0.466667	24	0.533333	45	0.0666667	45			GH x 1A	2018-03-23	1	0.0217391	2	0.0434783	43	0.934783	46	0.911111	45
IA x w1118	2018-03-23	3	0.0652174	23	0.5	20	0.434783	46	-0.0697674	43			GH146 x w1118	2018-03-23	0	0	17	0.333333	34	0.666667	51	0.333333	51			GH x 1A	2018-03-23	1	0.0192308	12	0.230769	39	0.75	52	0.529412	51
IA x w1118	2018-03-23	4	0.0851064	5	0.106383	38	0.808511	47	0.767442	43			GH146 x w1118	2018-03-23	0	0	26	0.619048	16	0.380952	42	-0.238095	42			GH x 1A	2018-03-23	0	0	22	0.458333	26	0.541667	48	0.0833333	48
IA x w1118	2018-03-23	2	0.0416667	20	0.416667	26	0.541667	48	0.130435	46			GH146 x w1118	2018-03-26	1	0.0212766	9	0.191489	37	0.787234	47	0.608696	46			GH x 1A	2018-03-23	0	0	8	0.181818	36	0.818182	44	0.636364	44
IA x w1118	2018-03-26	0	0	21	0.446809	26	0.553191	47	0.106383	47			GH146 x w1118	2018-03-26	1	0.0238095	15	0.357143	26	0.619048	42	0.268293	41			GH x 1A	2018-03-26	0	0	15	0.277778	39	0.722222	54	0.444444	54
IA x w1118	2018-03-26	2	0.0384615	11	0.211538	39	0.75	52	0.56	50			GH146 x w1118	2018-03-26	0	0	30	0.625	18	0.375	48	-0.25	48			GH x 1A	2018-03-26	0	0	30	0.612245	19	0.387755	49	-0.22449	49
IA x w1118	2018-03-26	1	0.0222222	20	0.444444	24	0.533333	45	0.0909091	44			GH146 x w1118	2018-03-27	1	0.0208333	17	0.354167	30	0.625	48	0.276596	47			GH x 1A	2018-03-26	0	0	21	0.411765	30	0.588235	51	0.176471	51
IA x w1118	2018-03-27	2	0.0487805	11	0.268293	28	0.682927	41	0.435897	39			GH146 x w1118	2018-03-27	0	0	12	0.285714	30	0.714286	42	0.428571	42			GH x 1A	2018-03-27	1	0.0208333	1	0.0208333	46	0.958333	48	0.957447	47
IA x w1118	2018-03-27	1	0.0204082	26	0.530612	22	0.44898	49	-0.0833333	48			GH146 x w1118	2018-03-27	0	0	20	0.4	30	0.6	50	0.2	50			GH x 1A	2018-03-27	0	0	16	0.347826	30	0.652174	46	0.304348	46
IA x w1118	2018-03-27	4	0.0869565	3	0.0652174	39	0.847826	46	0.857143	42			GH146 x w1118	2018-03-28	0	0	13	0.282609	33	0.717391	46	0.434783	46			GH x 1A	2018-03-27	1	0.02	20	0.4	29	0.58	50	0.183673	49
IA x w1118	2018-03-28	3	0.0588235	18	0.352941	30	0.588235	51	0.25	48			GH146 x w1118	2018-03-28	1	0.0204082	33	0.673469	15	0.306122	49	-0.375	48			GH x 1A	2018-03-28	0	0	1	0.0212766	46	0.978723	47	0.957447	47
IA x w1118	2018-03-28	1	0.0208333	36	0.75	11	0.229167	48	-0.531915	47			GH146 x w1118	2018-03-29	2	0.0487805	5	0.121951	34	0.829268	41	0.74359	39			GH x 1A	2018-03-28	0	0	13	0.282609	33	0.717391	46	0.434783	46
IA x w1118	2018-03-29	2	0.05	16	0.4	22	0.55	40	0.157895	38			GH146 x w1118	2018-03-29	1	0.0204082	29	0.591837	19	0.387755	49	-0.208333	48			GH x 1A	2018-03-29	1	0.0212766	8	0.170213	38	0.808511	47	0.652174	46
IA x w1118	2018-03-29	1	0.03125	8	0.25	23	0.71875	32	0.483871	31			GH146 x w1118	2018-03-29	0	0	10	0.238095	32	0.761905	42	0.52381	42			GH x 1A	2018-03-29	0	0	10	0.188679	43	0.811321	53	0.622642	53
IA x w1118	2018-03-29	3	0.0681818	20	0.454545	21	0.477273	44	0.0243902	41			GH146 x w1118	2018-04-02	0	0	21	0.456522	25	0.543478	46	0.0869565	46			GH x 1A	2018-03-29	0	0	14	0.318182	30	0.681818	44	0.363636	44
IA x w1118	2018-04-02	0	0	29	0.591837	20	0.408163	49	-0.183673	49			GH146 x w1118	2018-04-02	1	0.0243902	29	0.707317	11	0.268293	41	-0.45	40			GH x 1A	2018-04-02	0	0	4	0.0869565	42	0.913043	46	0.826087	46
IA x w1118	2018-04-02	0	0	15	0.3125	33	0.6875	48	0.375	48			GH146 x w1118	2018-04-02	0	0	13	0.317073	28	0.682927	41	0.365854	41			GH x 1A	2018-04-02	0	0	12	0.255319	35	0.744681	47	0.489362	47
IA x w1118	2018-04-02	1	0.0212766	18	0.382979	28	0.595745	47	0.217391	46			GH146 x w1118	2018-04-03	0	0	10	0.222222	35	0.777778	45	0.555556	45			GH x 1A	2018-04-02	0	0	22	0.468085	25	0.531915	47	0.0638298	47
IA x w1118	2018-04-03	1	0.0217391	7	0.152174	38	0.826087	46	0.688889	45			GH146 x w1118	2018-04-03	0	0	22	0.44898	27	0.55102	49	0.102041	49			GH x 1A	2018-04-03	1	0.0208333	17	0.354167	30	0.625	48	0.276596	47
IA x w1118	2018-04-03	1	0.0212766	31	0.659574	15	0.319149	47	-0.347826	46			GH146 x w1118	2018-04-03	1	0.0222222	7	0.155556	37	0.822222	45	0.681818	44			GH x 1A	2018-04-03	1	0.0217391	2	0.0434783	43	0.934783	46	0.911111	45
IA x w1118	2018-04-03	2	0.0454545	12	0.272727	30	0.681818	44	0.428571	42			GH146 x w1118	2018-04-04	0	0	17	0.346939	32	0.653061	49	0.306122	49			GH x 1A	2018-04-03	0	0	12	0.25	34	0.708333	48	0.478261	48
IA x w1118	2018-04-04	0	0	12	0.244898	37	0.755102	49	0.510204	49			GH146 x w1118	2018-04-04	0	0	30	0.666667	15	0.333333	45	-0.333333	45			GH x 1A	2018-04-04	0	0	6	0.125	40	0.833333	48	0.73913	48
IA x w1118	2018-04-04	1	0.0208333	32	0.666667	15	0.3125	48	-0.361702	47			GH146 x w1118	2018-04-04	0	0	18	0.367347	31	0.632653	49	0.265306	49			GH x 1A	2018-04-04	1	0.0208333	23	0.479167	24	0.5	48	0.0212766	48
IA x w1118	2018-04-04	2	0.0425532	9	0.191489	36	0.765957	47	0.6	45			GH146 x w1118	2018-04-04	1	0.0212766	22	0.468085	24	0.510638	47	0.0434783	46			GH x 1A	2018-04-04	0	0	20	0.416667	31	0.645833	48	0.215686	48
IA x w1118	2018-04-04	0	0	21	0.428571	28	0.571429	49	0.142857	49			GH146 x w1118													GH x 1A	2018-04-04	0	0	9	0.1875	38	0.791667	48	0.617021	48
Genotype	Average	STDEV	Sterror	Number		One- sample sign test
GH146 x w1118	0.184863	0.346569	0.0707432	24	p≤0.05	a
IA x w1118	0.225074	0.361099	0.0722198	25	p≤0.05	a
GH x 1A	0.466846	0.321593	0.0643185	25	p≤0.05	a
ANOVA	GH146 x w1118	IA x w1118
GH x 1A	0.012	0.040
3% AA
GAD x w	0.244466	0.403582	0.0749433	29
GH146 x w1118	0.184863	0.346569	0.0707432	24
IA x w1118	0.219082	0.331663	0.0638286	27
IA x w1118	0.225074	0.361099	0.0722198	25
GAD x IA	0.339591	0.437066	0.0841133	27
GH x 1A	0.466846	0.321593	0.0643185	25

[truncated: 3 more sheets: 3% AA 2A GAD_fig 7F, 3% AA 2A GH_fig 7F, Tabelle1]
