# Supplementary material for: Serotonin transporter dependent modulation of food-seeking behavior
Source: PLoS One. 2020 Jan 24;15(1):e0227554. doi: 10.1371/journal.pone.0227554 (PMC6980608; doi:10.1371/journal.pone.0227554)
Supplement: S8 Table — (XLSX) [file pone.0227554.s010.xlsx]

## Sheet: Fig 8D
No prefeeding															prefeeding two days with 5%EtOH													prefeeding four days with 5%EtOH
Genotype 1	Date	# out	%out	Juice	% Juice	5% Ethanol	% Ethanol	Total	Index	total - #out			Genotype 1	Date	# out	%out	Juice	% Juice	5% Ethanol	% Ethanol	Total	Index	total - #out			Genotype 1	Date	# out	%out	Juice	% Juice	5% Ethanol	% Ethanol	Total	Index	total - #out
RN2/UAS-TNT	2014-11-04	7	0.134615	16	0.307692	29	0.557692	52	0.288889	45			RN2/UAS-TNT	2014-11-10	12	0.244898	17	0.346939	20	0.408163	49	0.0810811	37			RN2/UAS-TNT	2014-11-12	7	0.162791	1	0.0232558	35	0.813953	43	0.944444	36
RN2/UAS-TNT	2014-11-04	2	0.0416667	37	0.770833	9	0.1875	48	-0.608696	46			RN2/UAS-TNT	2014-11-10	5	0.106383	15	0.319149	27	0.574468	47	0.285714	42			RN2/UAS-TNT	2014-11-12	8	0.16	23	0.46	19	0.38	50	-0.0952381	42
RN2/UAS-TNT	2014-11-04	3	0.0652174	13	0.282609	30	0.652174	46	0.395349	43			RN2/UAS-TNT	2014-11-10	13	0.40625	7	0.21875	12	0.375	32	0.263158	19			RN2/UAS-TNT	2014-11-12	8	0.228571	4	0.114286	23	0.657143	35	0.703704	27
RN2/UAS-TNT	2014-11-04	6	0.133333	20	0.444444	19	0.422222	45	-0.025641	39			RN2/UAS-TNT	2014-11-10	7	0.159091	16	0.363636	21	0.477273	44	0.135135	37			RN2/UAS-TNT	2014-11-12	11	0.255814	25	0.581395	7	0.162791	43	-0.5625	32
RN2/UAS-TNT	2014-11-04	2	0.0416667	37	0.770833	9	0.1875	48	-0.608696	46			RN2/UAS-TNT	2014-11-10	13	0.25	30	0.576923	9	0.173077	52	-0.538462	39			RN2/UAS-TNT	2014-11-12	12	0.272727	15	0.340909	17	0.386364	44	0.0625	32
RN2/UAS-TNT	2014-11-04	6	0.122449	16	0.326531	27	0.55102	49	0.255814	43			RN2/UAS-TNT	2014-11-10	2	0.0465116	3	0.0697674	38	0.883721	43	0.853659	41			RN2/UAS-TNT	2014-11-12	7	0.155556	2	0.0444444	36	0.8	45	0.894737	38
RN2/UAS-TNT	2014-11-06	7	0.179487	30	0.769231	2	0.0512821	39	-0.875	32			RN2/UAS-TNT	2014-11-10	9	0.219512	12	0.292683	20	0.487805	41	0.25	32			RN2/UAS-TNT	2014-11-12	5	0.108696	17	0.369565	24	0.521739	46	0.170732	41
RN2/UAS-TNT	2014-11-06	11	0.25	21	0.477273	12	0.272727	44	-0.272727	33			RN2/UAS-TNT	2014-11-10	8	0.170213	12	0.255319	27	0.574468	47	0.384615	39			RN2/UAS-TNT	2014-11-12	7	0.142857	14	0.285714	28	0.571429	49	0.333333	42
RN2/UAS-TNT	2014-11-06	5	0.0909091	38	0.690909	12	0.218182	55	-0.52	50			RN2/UAS-TNT	2014-11-10	7	0.152174	9	0.195652	30	0.652174	46	0.538462	39			RN2/UAS-TNT	2014-11-12	4	0.0888889	9	0.2	32	0.711111	45	0.560976	41
RN2/UAS-TNT	2014-11-06	5	0.0943396	17	0.320755	31	0.584906	53	0.291667	48			RN2/UAS-TNT													RN2/UAS-TNT	2014-11-12	8	0.177778	36	0.8	1	0.0222222	45	-0.945946	37
RN2/UAS-TNT	2014-11-06	7	0.148936	30	0.638298	10	0.212766	47	-0.5	40			RN2/UAS-TNT													RN2/UAS-TNT
RN2/UAS-TNT	2014-11-06	4	0.0833333	14	0.291667	30	0.625	48	0.363636	44			RN2/UAS-TNT													RN2/UAS-TNT
RN2/UAS-TNT	2014-11-06	6	0.12766	7	0.148936	34	0.723404	47	0.658537	41			RN2/UAS-TNT													RN2/UAS-TNT
RN2/UAS-TNT	2014-11-06	2	0.04	36	0.72	12	0.24	50	-0.5	48			RN2/UAS-TNT													RN2/UAS-TNT
RN2/UAS-TNT	2014-11-06	9	0.1875	9	0.1875	30	0.625	48	0.538462	39			RN2/UAS-TNT													RN2/UAS-TNT
RN2/UAS-TNT	2014-11-06	8	0.166667	21	0.4375	19	0.395833	48	-0.05	40			RN2/UAS-TNT													RN2/UAS-TNT
RN2/UAS-TNT	2014-11-06	6	0.133333	35	0.777778	4	0.0888889	45	-0.794872	39			RN2/UAS-TNT													RN2/UAS-TNT
RN2/UAS-TNT	2014-11-06	7	0.137255	6	0.117647	38	0.745098	51	0.727273	44			RN2/UAS-TNT													RN2/UAS-TNT
RN2/UAS-TNT	2014-11-06	6	0.122449	30	0.612245	13	0.265306	49	-0.395349	43			RN2/UAS-TNT													RN2/UAS-TNT
RN2/UAS-TNT	2014-11-06	7	0.159091	9	0.204545	28	0.636364	44	0.513514	37			RN2/UAS-TNT													RN2/UAS-TNT
RN2/UAS-TNT	2014-11-06	8	0.195122	23	0.560976	10	0.243902	41	-0.393939	33			RN2/UAS-TNT													RN2/UAS-TNT
RN2/UAS-TNT	2014-11-06	11	0.282051	15	0.384615	13	0.333333	39	-0.0714286	28			RN2/UAS-TNT													RN2/UAS-TNT
RN2/UAS-TNT	2014-11-06	6	0.125	27	0.5625	15	0.3125	48	-0.285714	42			RN2/UAS-TNT													RN2/UAS-TNT
RN2/UAS-TNT	2014-11-06	5	0.113636	9	0.204545	30	0.681818	44	0.538462	39			RN2/UAS-TNT													RN2/UAS-TNT
RN2/UAS-TNT	2014-11-10	8	0.170213	20	0.425532	19	0.404255	47	-0.025641	39			RN2/UAS-TNT													RN2/UAS-TNT
RN2/UAS-TNT	2014-11-10	7	0.142857	8	0.163265	34	0.693878	49	0.619048	42			RN2/UAS-TNT													RN2/UAS-TNT
RN2/UAS-TNT	2014-11-10	9	0.195652	6	0.130435	31	0.673913	46	0.675676	37			RN2/UAS-TNT													RN2/UAS-TNT
RN2/UAS-TNT	2014-11-10	7	0.132075	34	0.641509	12	0.226415	53	-0.478261	46			RN2/UAS-TNT													RN2/UAS-TNT
RN2/UAS-TNT	2014-11-10	2	0.0408163	17	0.346939	30	0.612245	49	0.276596	47			RN2/UAS-TNT													RN2/UAS-TNT
RN2/UAS-TNT	2014-11-12	1	0.0204082	35	0.714286	13	0.265306	49	-0.458333	48
RN2/UAS-TNT	2014-11-12	13	0.317073	16	0.390244	12	0.292683	41	-0.142857	28
RN2/UAS-TNT	2014-11-12	9	0.195652	30	0.652174	7	0.152174	46	-0.621622	37
RN2/UAS-TNT	2014-11-12	14	0.333333	5	0.119048	23	0.547619	42	0.642857	28
Genotype	Average	STDEV	Sterror	Number
RN2/UAS-TNT	-0.0255454	0.494851	0.0918915	33
RN2/UAS-TNT	0.250374	0.375929	0.12531	9
RN2/UAS-TNT	0.206674	0.618218	0.195498	10

## Sheet: Fig 8D Statistics 
RN2/W1118	0.0519481	0.643836	1													RN2/W1118
RN2/W1118	0.0886076	0.611111	1		Genotype	Average	STDEV	Sterror	Number		One-way ANOVE	P	P	P
RN2/W1118	0.097561	0.216216	1								RN2/W1118		0.48476	0.406408
RN2/W1118	0.037037	0.666667	1	A	RN2/W1118	0.327887	0.282006	0.0564012	25		UAS-SERTDN-GFP/ W1118	0.48476		0.978072
RN2/W1118	0.0617284	-0.210526	1								RN2-E/UAS-SERTDN-GFP	0.406408	0.978072
RN2/W1118	0.115385	0.15942	1	B	UAS-SERTDN-GFP/ W1118	0.217023	0.369927	0.0739853	25
RN2/W1118	0.0365854	-0.139241	1
RN2/W1118	0.0731707	0.368421	1	C	RN2-E/UAS-SERTDN-GFP	0.196546	0.365408	0.0817078	20							UAS-SERTDN-GFP/ W1118
RN2/W1118	0.0487805	0.0769231	1
RN2/W1118	0.0609756	0.662338	1		T-test	P
RN2/W1118	0.0240964	0.506173	1		A&C	0.180417
RN2/W1118	0.0987654	0.726027	1		B&C	0.853697
RN2/W1118	0.0740741	0.626667	1		A&B	0.239247
RN2/W1118	0.0722892	0.350649	1
RN2/W1118	0.0609756	-0.038961	1													RN2-E/UAS-SERTDN-GFP
RN2/W1118	0.0493827	-0.0909091	1
RN2/W1118	0.0864198	0.405405	1
RN2/W1118	0.0617284	0.473684	1
RN2/W1118	0.108434	0.459459	1
RN2/W1118	0.0731707	0.578947	1
RN2/W1118	0.0740741	-0.0666667	1
RN2/W1118	0.0493827	0.220779	1
RN2/W1118	0.0632911	0.432432	1
RN2/W1118	0.0617284	0.342105	1
RN2/W1118	0.0864198	0.216216	1
UAS-SERTDN-GFP/ W1118	0.0120482	0.268293	2
UAS-SERTDN-GFP/ W1118	0.075	-0.135135	2
UAS-SERTDN-GFP/ W1118	0.0963855	-0.466667	2
UAS-SERTDN-GFP/ W1118	0.0617284	0.763158	2
UAS-SERTDN-GFP/ W1118	0.0740741	0.733333	2
UAS-SERTDN-GFP/ W1118	0.0731707	0.184211	2
UAS-SERTDN-GFP/ W1118	0.0365854	0.341772	2
UAS-SERTDN-GFP/ W1118	0.0697674	0.125	2
UAS-SERTDN-GFP/ W1118	0.0365854	0.518987	2
UAS-SERTDN-GFP/ W1118	0.0375	-0.428571	2
UAS-SERTDN-GFP/ W1118	0.0493827	0.558442	2
UAS-SERTDN-GFP/ W1118	0.0125	0.0632911	2
UAS-SERTDN-GFP/ W1118	0.0875	-0.369863	2
UAS-SERTDN-GFP/ W1118	0.0853659	0.413333	2
UAS-SERTDN-GFP/ W1118	0.0243902	0.625	2
UAS-SERTDN-GFP/ W1118	0.0617284	0.657895	2
UAS-SERTDN-GFP/ W1118	0.109756	-0.0958904	2
UAS-SERTDN-GFP/ W1118	0.0487805	0.025641	2
UAS-SERTDN-GFP/ W1118	0.037037	0.512821	2
UAS-SERTDN-GFP/ W1118	0.0365854	0.189873	2
UAS-SERTDN-GFP/ W1118	0.0731707	0.184211	2
UAS-SERTDN-GFP/ W1118	0.0769231	0.611111	2
UAS-SERTDN-GFP/ W1118	0.037037	-0.0769231	2
UAS-SERTDN-GFP/ W1118	0.0609756	-0.220779	2
UAS-SERTDN-GFP/ W1118	0.0246914	0.443038	2
RN2-E/UAS-SERTDN-GFP	0.0963855	0.386667	3
RN2-E/UAS-SERTDN-GFP	0.0833333	0.480519	3
RN2-E/UAS-SERTDN-GFP	0.119403	0.59322	3
RN2-E/UAS-SERTDN-GFP	0.0833333	-0.324675	3
RN2-E/UAS-SERTDN-GFP	0.0875	-0.671233	3
RN2-E/UAS-SERTDN-GFP	0.0731707	0.315789	3
RN2-E/UAS-SERTDN-GFP	0.105882	0.473684	3
RN2-E/UAS-SERTDN-GFP	0.102564	0.428571	3
RN2-E/UAS-SERTDN-GFP	0.0875	0.424658	3
RN2-E/UAS-SERTDN-GFP	0.05	0.710526	3
RN2-E/UAS-SERTDN-GFP	0.117647	-0.306667	3
RN2-E/UAS-SERTDN-GFP	0.105882	0.0263158	3
RN2-E/UAS-SERTDN-GFP	0.113924	-0.0571429	3
RN2-E/UAS-SERTDN-GFP	0.0853659	0.466667	3
RN2-E/UAS-SERTDN-GFP	0.108434	0.405405	3
RN2-E/UAS-SERTDN-GFP	0.1125	-0.295775	3
RN2-E/UAS-SERTDN-GFP	0.0617284	0.0263158	3
RN2-E/UAS-SERTDN-GFP	0.0731707	0.394737	3
RN2-E/UAS-SERTDN-GFP	0.0853659	0.2	3
RN2-E/UAS-SERTDN-GFP	0.0740741	0.253333	3

## Sheet: Fig 8B and Fig 8c
1%Ethanol
Tipsize	Comments	Fly line	Tested	# out	%out	juice	% juice	5% EtOH	% EtOH	total	Index				Tipsize	Comments	Fly line	Tested	# out	%out	juice	% juice	5% EtOH	% EtOH	total	Index
2.0mm	Retinal	norpA1;RN2-E/UAS-ChR2; UAS-ChR2	0.01	8	0.0987654	23	0.283951	50	0.617284	81	0.369863				2.0mm	1% Ethanol	norpA1;RN2-E/UAS-ChR2; UAS-ChR2	1% Ethanol	6	0.08	24	0.32	51	0.68	75	0.36
2.0mm	Retinal	norpA1;RN2-E/UAS-ChR2; UAS-ChR2	0.01	6	0.0740741	50	0.617284	25	0.308642	81	-0.333333				2.0mm	1% Ethanol	norpA1;RN2-E/UAS-ChR2; UAS-ChR2	1% Ethanol	6	0.08	30	0.4	45	0.6	75	0.2
2.0mm	Retinal	norpA1;RN2-E/UAS-ChR2; UAS-ChR2	0.01	5	0.0625	48	0.6	27	0.3375	80	-0.28				2.0mm	1% Ethanol	norpA1;RN2-E/UAS-ChR2; UAS-ChR2	1% Ethanol	4	0.0519481	35	0.454545	42	0.545455	77	0.0909091
2.0mm	Retinal	norpA1;RN2-E/UAS-ChR2; UAS-ChR2	0.01	5	0.0609756	27	0.329268	50	0.609756	82	0.298701				2.0mm	1% Ethanol	norpA1;RN2-E/UAS-ChR2; UAS-ChR2	1% Ethanol	3	0.0379747	24	0.303797	55	0.696203	79	0.392405
2.0mm	Retinal	norpA1;RN2-E/UAS-ChR2; UAS-ChR2	0.01	6	0.0740741	54	0.666667	21	0.259259	81	-0.44				2.0mm	1% Ethanol	norpA1;RN2-E/UAS-ChR2; UAS-ChR2	1% Ethanol	4	0.0512821	60	0.769231	18	0.230769	78	-0.538462
2.0mm	Retinal	norpA1;RN2-E/UAS-ChR2; UAS-ChR2	0.01	4	0.0481928	48	0.578313	31	0.373494	83	-0.21519				2.0mm	1% Ethanol	norpA1;RN2-E/UAS-ChR2; UAS-ChR2	1% Ethanol	3	0.0394737	15	0.197368	61	0.802632	76	0.605263
2.0mm	Retinal	norpA1;RN2-E/UAS-ChR2; UAS-ChR2	0.01	5	0.0609756	35	0.426829	42	0.512195	82	0.0909091				2.0mm	1% Ethanol	norpA1;RN2-E/UAS-ChR2; UAS-ChR2	1% Ethanol	9	0.126761	50	0.704225	21	0.295775	71	-0.408451
2.0mm	Retinal	norpA1;RN2-E/UAS-ChR2; UAS-ChR2	0.01	4	0.0493827	22	0.271605	55	0.679012	81	0.428571				2.0mm	1% Ethanol	norpA1;RN2-E/UAS-ChR2; UAS-ChR2	1% Ethanol	8	0.106667	18	0.24	57	0.76	75	0.52
2.0mm	Retinal	norpA1;RN2-E/UAS-ChR2; UAS-ChR2	0.01	8	0.1	52	0.65	20	0.25	80	-0.444444				2.0mm	1% Ethanol	norpA1;RN2-E/UAS-ChR2; UAS-ChR2	1% Ethanol	2	0.0253165	49	0.620253	30	0.379747	79	-0.240506
2.0mm	Retinal	norpA1;RN2-E/UAS-ChR2; UAS-ChR2	0.01	8	0.101266	17	0.21519	54	0.683544	79	0.521127				2.0mm	1% Ethanol	norpA1;RN2-E/UAS-ChR2; UAS-ChR2	1% Ethanol	2	0.025974	19	0.246753	58	0.753247	77	0.506494
2.0mm	Retinal	norpA1;RN2-E/UAS-ChR2; UAS-ChR2	0.01	4	0.0506329	38	0.481013	37	0.468354	79	-0.0133333				2.0mm	1% Ethanol	norpA1;RN2-E/UAS-ChR2; UAS-ChR2	1% Ethanol	3	0.0394737	26	0.342105	50	0.657895	76	0.315789
2.0mm	Retinal	norpA1;RN2-E/UAS-ChR2; UAS-ChR2	0.01	0	0	21	0.2625	59	0.7375	80	0.475				2.0mm	1% Ethanol	norpA1;RN2-E/UAS-ChR2; UAS-ChR2	1% Ethanol	1	0.012987	30	0.38961	47	0.61039	77	0.220779
2.0mm	Retinal	norpA1;RN2-E/UAS-ChR2; UAS-ChR2	0.01	2	0.025	37	0.4625	41	0.5125	80	0.0512821				2.0mm	1% Ethanol	norpA1;RN2-E/UAS-ChR2; UAS-ChR2	1% Ethanol	4	0.0519481	52	0.675325	25	0.324675	77	-0.350649
2.0mm	Retinal	norpA1;RN2-E/UAS-ChR2; UAS-ChR2	0.01	1	0.0123457	42	0.518519	38	0.469136	81	-0.05				2.0mm	1% Ethanol	norpA1;RN2-E/UAS-ChR2; UAS-ChR2	1% Ethanol	1	0.0126582	18	0.227848	61	0.772152	79	0.544304
2.0mm	Retinal	norpA1;RN2-E/UAS-ChR2; UAS-ChR2	0.01	2	0.025	31	0.3875	47	0.5875	80	0.205128				2.0mm	1% Ethanol	norpA1;RN2-E/UAS-ChR2; UAS-ChR2	1% Ethanol	5	0.0657895	45	0.592105	31	0.407895	76	-0.184211
2.0mm	Retinal	norpA1;RN2-E/UAS-ChR2; UAS-ChR2	0.01	1	0.0126582	28	0.35443	50	0.632911	79	0.282051				2.0mm	1% Ethanol	norpA1;RN2-E/UAS-ChR2; UAS-ChR2	1% Ethanol	3	0.0394737	30	0.394737	46	0.605263	76	0.210526
															2.0mm	1% Ethanol	norpA1;RN2-E/UAS-ChR2; UAS-ChR2	1% Ethanol	2	0.0246914	48	0.592593	33	0.407407	81	-0.185185
												Genotype	Average	STDEV	Sterror	Number
											Retinal	norpA1;SERT3-GAL4/UAS-ChR2; UAS-ChR2	0.0591458	0.32793	0.0819825	16
											Contral	norpA1;SERT3-GAL4/UAS-ChR2; UAS-ChR2	0.121118	0.368324	0.0893316	17
												0.614168
5%Ethanol
Tipsize	Comments	Fly line	Tested	# out	%out	juice	% juice	5% EtOH	% EtOH	total	Index				Tipsize	Comments	Fly line	Tested	# out	%out	juice	% juice	5% EtOH	% EtOH	total	Index
2.0mm	Retinal	norpA1;RN2-E/UAS-ChR2; UAS-ChR2	0.05	2	0.0246914	19	0.234568	60	0.740741	81	0.518987				2.0mm	5% Ethanol	norpA1;RN2-E/UAS-ChR2; UAS-ChR2	5% Ethanol	4	0.0540541	21	0.283784	53	0.716216	74	0.432432
2.0mm	Retinal	norpA1;RN2-E/UAS-ChR2; UAS-ChR2	0.05	3	0.0365854	45	0.54878	34	0.414634	82	-0.139241				2.0mm	5% Ethanol	norpA1;RN2-E/UAS-ChR2; UAS-ChR2	5% Ethanol	7	0.0958904	47	0.643836	26	0.356164	73	-0.287671
2.0mm	Retinal	norpA1;RN2-E/UAS-ChR2; UAS-ChR2	0.05	3	0.0375	47	0.5875	30	0.375	80	-0.220779				2.0mm	5% Ethanol	norpA1;RN2-E/UAS-ChR2; UAS-ChR2	5% Ethanol	1	0.0123457	21	0.259259	60	0.740741	81	0.481481
2.0mm	Retinal	norpA1;RN2-E/UAS-ChR2; UAS-ChR2	0.05	2	0.0253165	50	0.632911	27	0.341772	79	-0.298701				2.0mm	5% Ethanol	norpA1;RN2-E/UAS-ChR2; UAS-ChR2	5% Ethanol	0	0	17	0.2125	63	0.7875	80	0.575
2.0mm	Retinal	norpA1;RN2-E/UAS-ChR2; UAS-ChR2	0.05	5	0.0641026	26	0.333333	47	0.602564	78	0.287671				2.0mm	5% Ethanol	norpA1;RN2-E/UAS-ChR2; UAS-ChR2	5% Ethanol	1	0.0126582	25	0.316456	54	0.683544	79	0.367089
2.0mm	Retinal	norpA1;RN2-E/UAS-ChR2; UAS-ChR2	0.05	3	0.037037	57	0.703704	21	0.259259	81	-0.461538				2.0mm	5% Ethanol	norpA1;RN2-E/UAS-ChR2; UAS-ChR2	5% Ethanol	1	0.0126582	17	0.21519	62	0.78481	79	0.56962
2.0mm	Retinal	norpA1;RN2-E/UAS-ChR2; UAS-ChR2	0.05	5	0.0625	52	0.65	23	0.2875	80	-0.386667				2.0mm	5% Ethanol	norpA1;RN2-E/UAS-ChR2; UAS-ChR2	5% Ethanol	2	0.0253165	10	0.126582	69	0.873418	79	0.746835
2.0mm	Retinal	norpA1;RN2-E/UAS-ChR2; UAS-ChR2	0.05	0	0	56	0.691358	25	0.308642	81	-0.382716				2.0mm	5% Ethanol	norpA1;RN2-E/UAS-ChR2; UAS-ChR2	5% Ethanol	2	0.0253165	44	0.556962	35	0.443038	79	-0.113924
2.0mm	Retinal	norpA1;RN2-E/UAS-ChR2; UAS-ChR2	0.05	1	0.0123457	63	0.777778	17	0.209877	81	-0.575				2.0mm	5% Ethanol	norpA1;RN2-E/UAS-ChR2; UAS-ChR2	5% Ethanol	4	0.0519481	26	0.337662	51	0.662338	77	0.324675
2.0mm	Retinal	norpA1;RN2-E/UAS-ChR2; UAS-ChR2	0.05	5	0.0632911	54	0.683544	20	0.253165	79	-0.459459				2.0mm	5% Ethanol	norpA1;RN2-E/UAS-ChR2; UAS-ChR2	5% Ethanol	5	0.0675676	16	0.216216	58	0.783784	74	0.567568
2.0mm	Retinal	norpA1;RN2-E/UAS-ChR2; UAS-ChR2	0.05	4	0.0493827	63	0.777778	14	0.17284	81	-0.636364				2.0mm	5% Ethanol	norpA1;RN2-E/UAS-ChR2; UAS-ChR2	5% Ethanol	6	0.0810811	31	0.418919	43	0.581081	74	0.162162
2.0mm	Retinal	norpA1;RN2-E/UAS-ChR2; UAS-ChR2	0.05	4	0.05	61	0.7625	15	0.1875	80	-0.605263				2.0mm	5% Ethanol	norpA1;RN2-E/UAS-ChR2; UAS-ChR2	5% Ethanol	0	0	39	0.4875	41	0.5125	80	0.025
2.0mm	Retinal	norpA1;RN2-E/UAS-ChR2; UAS-ChR2	0.05	3	0.037037	50	0.617284	28	0.345679	81	-0.282051				2.0mm	5% Ethanol	norpA1;RN2-E/UAS-ChR2; UAS-ChR2	5% Ethanol	4	0.0533333	15	0.2	60	0.8	75	0.6
2.0mm	Retinal	norpA1;RN2-E/UAS-ChR2; UAS-ChR2	0.05	5	0.0625	49	0.6125	26	0.325	80	-0.306667				2.0mm	5% Ethanol	norpA1;RN2-E/UAS-ChR2; UAS-ChR2	5% Ethanol	5	0.0675676	38	0.513514	36	0.486486	74	-0.027027
2.0mm	Retinal	norpA1;RN2-E/UAS-ChR2; UAS-ChR2	0.05	2	0.0253165	35	0.443038	42	0.531646	79	0.0909091				2.0mm	5% Ethanol	norpA1;RN2-E/UAS-ChR2; UAS-ChR2	5% Ethanol	3	0.0394737	30	0.394737	46	0.605263	76	0.210526
2.0mm	Retinal	norpA1;RN2-E/UAS-ChR2; UAS-ChR2	0.05	5	0.0617284	29	0.358025	47	0.580247	81	0.236842				2.0mm	5% Ethanol	norpA1;RN2-E/UAS-ChR2; UAS-ChR2	5% Ethanol	2	0.0253165	54	0.683544	25	0.316456	79	-0.367089
2.0mm	Retinal	norpA1;RN2-E/UAS-ChR2; UAS-ChR2	0.05	1	0.0123457	24	0.296296	56	0.691358	81	0.4				2.0mm	5% Ethanol	norpA1;RN2-E/UAS-ChR2; UAS-ChR2	5% Ethanol	1	0.0128205	20	0.25641	58	0.74359	78	0.487179
2.0mm	Retinal	norpA1;RN2-E/UAS-ChR2; UAS-ChR2	0.05	3	0.037037	45	0.555556	33	0.407407	81	-0.153846				2.0mm	5% Ethanol	norpA1;RN2-E/UAS-ChR2; UAS-ChR2	5% Ethanol	3	0.038961	24	0.311688	53	0.688312	77	0.376623
2.0mm	Retinal	norpA1;RN2-E/UAS-ChR2; UAS-ChR2	0.05	2	0.025641	21	0.269231	55	0.705128	1900-03-18	0.447368				2.0mm	5% Ethanol	norpA1;RN2-E/UAS-ChR2; UAS-ChR3	5% Ethanol	4	0.0533333	26	0.346667	49	0.653333	75	0.306667
2.0mm	Retinal	norpA1;RN2-E/UAS-ChR2; UAS-ChR2	0.05	1	0.0126582	50	0.632911	28	0.35443	1900-03-19	-0.282051				2.0mm	5% Ethanol	norpA1;RN2-E/UAS-ChR2; UAS-ChR4	5% Ethanol	2	0.025	46	0.575	34	0.425	80	-0.15
2.0mm	Retinal	norpA1;RN2-E/UAS-ChR2; UAS-ChR2	0.05	2	0.0246914	37	0.45679	42	0.518519	1900-03-21	0.0632911				2.0mm	5% Ethanol	norpA1;RN2-E/UAS-ChR2; UAS-ChR5	5% Ethanol	4	0.0519481	30	0.38961	47	0.61039	77	0.220779
2.0mm	Retinal	norpA1;RN2-E/UAS-ChR2; UAS-ChR3	0.05	4	0.05	21	0.2625	55	0.6875	80	0.447368
2.0mm	Retinal	norpA1;RN2-E/UAS-ChR2; UAS-ChR4	0.05	5	0.0625	34	0.425	41	0.5125	80	0.0933333
												Genotype	Average	STDEV	Sterror	Number
											Retinal	norpA1;SERT3-GAL4/UAS-ChR2; UAS-ChR2	-0.113242	0.366228	0.0763639	23
											Contral	norpA1;SERT3-GAL4/UAS-ChR2; UAS-ChR2	0.262282	0.312753	0.0682482	21
												0.000188187
												Contral	norpA1;RN2-E/UAS-ChR2; UAS-ChR2	0.262282	0.312753	0.0682482	21

## Sheet: Statistics 8B and 8C
1% Ethanol
Comments	Fly line	% out	Index
Retinal	norpA1;RN2-E/UAS-ChR2; UAS-ChR2	0.0987654	0.369863
Retinal	norpA1;RN2-E/UAS-ChR2; UAS-ChR2	0.0740741	-0.333333
Retinal	norpA1;RN2-E/UAS-ChR2; UAS-ChR2	0.0625	-0.28
Retinal	norpA1;RN2-E/UAS-ChR2; UAS-ChR2	0.0609756	0.298701
Retinal	norpA1;RN2-E/UAS-ChR2; UAS-ChR2	0.0740741	-0.44
Retinal	norpA1;RN2-E/UAS-ChR2; UAS-ChR2	0.0481928	-0.21519
Retinal	norpA1;RN2-E/UAS-ChR2; UAS-ChR2	0.0609756	0.0909091
Retinal	norpA1;RN2-E/UAS-ChR2; UAS-ChR2	0.0493827	0.428571
Retinal	norpA1;RN2-E/UAS-ChR2; UAS-ChR2	0.1	-0.444444
Retinal	norpA1;RN2-E/UAS-ChR2; UAS-ChR2	0.101266	0.521127
Retinal	norpA1;RN2-E/UAS-ChR2; UAS-ChR2	0.0506329	-0.0133333
Retinal	norpA1;RN2-E/UAS-ChR2; UAS-ChR2	0	0.475
Retinal	norpA1;RN2-E/UAS-ChR2; UAS-ChR2	0.025	0.0512821
Retinal	norpA1;RN2-E/UAS-ChR2; UAS-ChR2	0.0123457	-0.05
Retinal	norpA1;RN2-E/UAS-ChR2; UAS-ChR2	0.025	0.205128
Retinal	norpA1;RN2-E/UAS-ChR2; UAS-ChR2	0.0126582	0.282051
Control	norpA1;RN2-E/UAS-ChR2; UAS-ChR2	0.08	0.36
Control	norpA1;RN2-E/UAS-ChR2; UAS-ChR2	0.08	0.2
Control	norpA1;RN2-E/UAS-ChR2; UAS-ChR2	0.0519481	0.0909091
Control	norpA1;RN2-E/UAS-ChR2; UAS-ChR2	0.0379747	0.392405
Control	norpA1;RN2-E/UAS-ChR2; UAS-ChR2	0.0512821	-0.538462
Control	norpA1;RN2-E/UAS-ChR2; UAS-ChR2	0.0394737	0.605263
Control	norpA1;RN2-E/UAS-ChR2; UAS-ChR2	0.126761	-0.408451
Control	norpA1;RN2-E/UAS-ChR2; UAS-ChR2	0.106667	0.52
Control	norpA1;RN2-E/UAS-ChR2; UAS-ChR2	0.0253165	-0.240506
Control	norpA1;RN2-E/UAS-ChR2; UAS-ChR2	0.025974	0.506494
Control	norpA1;RN2-E/UAS-ChR2; UAS-ChR2	0.0394737	0.315789
Control	norpA1;RN2-E/UAS-ChR2; UAS-ChR2	0.012987	0.220779						Control
Control	norpA1;RN2-E/UAS-ChR2; UAS-ChR2	0.0519481	-0.350649
Control	norpA1;RN2-E/UAS-ChR2; UAS-ChR2	0.0126582	0.544304
Control	norpA1;RN2-E/UAS-ChR2; UAS-ChR2	0.0657895	-0.184211
Control	norpA1;RN2-E/UAS-ChR2; UAS-ChR2	0.0394737	0.210526
Control	norpA1;RN2-E/UAS-ChR2; UAS-ChR2	0.0246914	-0.185185
	Genotype	Average	STDEV	Sterror	Number
Contral	norpA1;SERT3-GAL4/UAS-ChR2; UAS-ChR2	0.121118	0.368324	0.0893316	17				Retinal
Retinal	norpA1;SERT3-GAL4/UAS-ChR2; UAS-ChR2	0.0591458	0.32793	0.0819825	16
T-test	0.614168
5% Ethanol
Comments	Fly line	% out	Index
Retinal	norpA1;RN2-E/UAS-ChR2; UAS-ChR2	0.0246914	0.518987
Retinal	norpA1;RN2-E/UAS-ChR2; UAS-ChR2	0.0365854	-0.139241
Retinal	norpA1;RN2-E/UAS-ChR2; UAS-ChR2	0.0375	-0.220779
Retinal	norpA1;RN2-E/UAS-ChR2; UAS-ChR2	0.0253165	-0.298701
Retinal	norpA1;RN2-E/UAS-ChR2; UAS-ChR2	0.0641026	0.287671
Retinal	norpA1;RN2-E/UAS-ChR2; UAS-ChR2	0.037037	-0.461538
Retinal	norpA1;RN2-E/UAS-ChR2; UAS-ChR2	0.0625	-0.386667
Retinal	norpA1;RN2-E/UAS-ChR2; UAS-ChR2	0	-0.382716
Retinal	norpA1;RN2-E/UAS-ChR2; UAS-ChR2	0.0123457	-0.575
Retinal	norpA1;RN2-E/UAS-ChR2; UAS-ChR2	0.0632911	-0.459459
Retinal	norpA1;RN2-E/UAS-ChR2; UAS-ChR2	0.0493827	-0.636364
Retinal	norpA1;RN2-E/UAS-ChR2; UAS-ChR2	0.05	-0.605263
Retinal	norpA1;RN2-E/UAS-ChR2; UAS-ChR2	0.037037	-0.282051
Retinal	norpA1;RN2-E/UAS-ChR2; UAS-ChR2	0.0625	-0.306667
Retinal	norpA1;RN2-E/UAS-ChR2; UAS-ChR2	0.0253165	0.0909091
Retinal	norpA1;RN2-E/UAS-ChR2; UAS-ChR2	0.0617284	0.236842
Retinal	norpA1;RN2-E/UAS-ChR2; UAS-ChR2	0.0123457	0.4
Retinal	norpA1;RN2-E/UAS-ChR2; UAS-ChR2	0.037037	-0.153846						Control
Retinal	norpA1;RN2-E/UAS-ChR2; UAS-ChR2	0.025641	0.447368
Retinal	norpA1;RN2-E/UAS-ChR2; UAS-ChR2	0.0126582	-0.282051
Retinal	norpA1;RN2-E/UAS-ChR2; UAS-ChR2	0.0246914	0.0632911
Retinal	norpA1;RN2-E/UAS-ChR2; UAS-ChR2	0.05	0.447368
Retinal	norpA1;RN2-E/UAS-ChR2; UAS-ChR2	0.0625	0.0933333
Control	norpA1;RN2-E/UAS-ChR2; UAS-ChR2	0.0540541	0.432432
Control	norpA1;RN2-E/UAS-ChR2; UAS-ChR2	0.0958904	-0.287671
Control	norpA1;RN2-E/UAS-ChR2; UAS-ChR2	0.0123457	0.481481						Retinal
Control	norpA1;RN2-E/UAS-ChR2; UAS-ChR2	0	0.575
Control	norpA1;RN2-E/UAS-ChR2; UAS-ChR2	0.0126582	0.367089
Control	norpA1;RN2-E/UAS-ChR2; UAS-ChR2	0.0126582	0.56962
Control	norpA1;RN2-E/UAS-ChR2; UAS-ChR2	0.0253165	0.746835
Control	norpA1;RN2-E/UAS-ChR2; UAS-ChR2	0.0253165	-0.113924
Control	norpA1;RN2-E/UAS-ChR2; UAS-ChR2	0.0519481	0.324675
Control	norpA1;RN2-E/UAS-ChR2; UAS-ChR2	0.0675676	0.567568
Control	norpA1;RN2-E/UAS-ChR2; UAS-ChR2	0.0810811	0.162162
Control	norpA1;RN2-E/UAS-ChR2; UAS-ChR2	0	0.025
Control	norpA1;RN2-E/UAS-ChR2; UAS-ChR2	0.0533333	0.6
Control	norpA1;RN2-E/UAS-ChR2; UAS-ChR2	0.0675676	-0.027027
Control	norpA1;RN2-E/UAS-ChR2; UAS-ChR2	0.0394737	0.210526
Control	norpA1;RN2-E/UAS-ChR2; UAS-ChR2	0.0253165	-0.367089
Control	norpA1;RN2-E/UAS-ChR2; UAS-ChR2	0.0128205	0.487179
Control	norpA1;RN2-E/UAS-ChR2; UAS-ChR2	0.038961	0.376623
Control	norpA1;RN2-E/UAS-ChR2; UAS-ChR2	0.0533333	0.306667
Control	norpA1;RN2-E/UAS-ChR2; UAS-ChR2	0.025	-0.15
Control	norpA1;RN2-E/UAS-ChR2; UAS-ChR2	0.0519481	0.220779
	Genotype	Average	STDEV	Sterror	Number
Contral	norpA1;SERT3-GAL4/UAS-ChR2; UAS-ChR2	0.262282	0.312753	0.0682482	21
Retinal	norpA1;SERT3-GAL4/UAS-ChR2; UAS-ChR2	-0.113242	0.366228	0.0763639	23
T-test	0.000231331
