# Supplementary material for: Serotonin transporter dependent modulation of food-seeking behavior
Source: PLoS One. 2020 Jan 24;15(1):e0227554. doi: 10.1371/journal.pone.0227554 (PMC6980608; doi:10.1371/journal.pone.0227554)
Supplement: S9 Table — (XLSX) [file pone.0227554.s011.xlsx]

## Sheet: Fig S1 A and S1B SERT3-SertDN
Satiated flies																					Starved flies between 18-22 hours
Genotype 1	Date	Tube1	Cf	Tube 2	Cf 2		Tube3	Cf 3	Tube 4	Cf 4		Tube5	Cf 5	Tube 6	Cf 6		Total	Compared genetype			Genotype 1	Date	Tube1	Cf	Tube 2	Cf 2		Tube3	Cf 3	Tube 4	Cf 4		Tube5	Cf 5	Tube 6	Cf 6		Total	Compared genetype
SERT3-GAL4/ UAS-SertDN	2016-05-25	1	0.037037	0	0	0.037037	1	0.037037	4	0.148148	0.185185	7	0.259259	14	0.518519	0.777778	27	1			SERT3-GAL4/ UAS-SertDN	2016-05-25	1	0.0344828	3	0.103448	0.137931	3	0.103448	6	0.206897	0.310345	5	0.172414	11	0.37931	0.551724	29	2
SERT3-GAL4/ UAS-SertDN	2016-05-25	0	0	4	0.153846	0.153846	2	0.0769231	8	0.307692	0.384615	9	0.346154	3	0.115385	0.461538	26	2			SERT3-GAL4/ UAS-SertDN	2016-05-25	0	0	0	0	0	2	0.0740741	3	0.111111	0.185185	9	0.333333	13	0.481481	0.814815	27	1
SERT3-GAL4/ UAS-SertDN	2016-05-25	1	0.0344828	1	0.0344828	0.0689655	5	0.172414	8	0.275862	0.448276	12	0.413793	2	0.0689655	0.482759	29	1			SERT3-GAL4/ UAS-SertDN	2016-05-25	1	0.0344828	2	0.0689655	0.103448	1	0.0344828	12	0.413793	0.448276	8	0.275862	5	0.172414	0.448276	29	2
SERT3-GAL4/ UAS-SertDN	2016-06-14	0	0	0	0	0	2	0.0714286	3	0.107143	0.178571	14	0.5	9	0.321429	0.821429	28	2			SERT3-GAL4/ UAS-SertDN	2016-06-14	1	0.0416667	0	0	0.0416667	3	0.125	2	0.0833333	0.208333	5	0.208333	13	0.541667	0.75	24	1
SERT3-GAL4/ UAS-SertDN	2016-06-15	0	0	1	0.027027	0.027027	2	0.0540541	15	0.405405	0.459459	11	0.297297	8	0.216216	0.513514	37	2			SERT3-GAL4/ UAS-SertDN	2016-06-15	0	0	1	0.0277778	0.0277778	1	0.0277778	10	0.277778	0.305556	13	0.361111	11	0.305556	0.666667	36	1
SERT3-GAL4/ UAS-SertDN	2016-06-21	0	0	2	0.05	0.05	1	0.025	4	0.1	0.125	15	0.375	18	0.45	0.825	40	1			SERT3-GAL4/ UAS-SertDN	2016-06-21	1	0.0263158	0	0	0.0263158	1	0.0263158	8	0.210526	0.236842	14	0.368421	14	0.368421	0.736842	38	2
SERT3-GAL4/ UAS-SertDN	2016-06-22	1	0.0285714	0	0	0.0285714	2	0.0571429	10	0.285714	0.342857	10	0.285714	12	0.342857	0.628571	35	2			SERT3-GAL4/ UAS-SertDN	2016-06-22	1	0.0333333	2	0.0666667	0.1	8	0.266667	5	0.166667	0.433333	8	0.266667	6	0.2	0.466667	30	1
SERT3-GAL4/ UAS-SertDN	2016-06-23	0	0	1	0.0263158	0.0263158	7	0.184211	11	0.289474	0.473684	11	0.289474	8	0.210526	0.5	38	2			SERT3-GAL4/ UAS-SertDN	2016-06-23	1	0.027027	0	0	0.027027	5	0.135135	9	0.243243	0.378378	11	0.297297	11	0.297297	0.594595	37	1
SERT3-GAL4/ UAS-SertDN																					SERT3-GAL4/ UAS-SertDN
SERT3-GAL4/ UAS-SertDN																					SERT3-GAL4/ UAS-SertDN
SERT3-GAL4/ UAS-SertDN																					SERT3-GAL4/ UAS-SertDN
SERT3-GAL4/ UAS-SertDN																					SERT3-GAL4/ UAS-SertDN
SERT3-GAL4/ UAS-SertDN																					SERT3-GAL4/ UAS-SertDN
SERT3-GAL4/ UAS-SertDN																					SERT3-GAL4/ UAS-SertDN
SERT3-GAL4/ UAS-SertDN																					SERT3-GAL4/ UAS-SertDN
SERT3-GAL4/ UAS-SertDN																					SERT3-GAL4/ UAS-SertDN
SERT3-GAL4/ UAS-SertDN																					SERT3-GAL4/ UAS-SertDN
SERT3-GAL4/ UAS-SertDN																					SERT3-GAL4/ UAS-SertDN
SERT3-GAL4/ W1118	2016-05-25	2	0.0666667	1	0.0333333	0.1	5	0.166667	6	0.2	0.366667	11	0.366667	5	0.166667	0.533333	30	1			SERT3-GAL4/ W1118	2016-05-25	1	0.0384615	1	0.0384615	0.0769231	4	0.153846	5	0.192308	0.346154	7	0.269231	8	0.307692	0.576923	26	2
SERT3-GAL4/ W1118	2016-05-25	0	0	2	0.08	0.08	8	0.32	7	0.28	0.6	7	0.28	1	0.04	0.32	25	2			SERT3-GAL4/ W1118	2016-05-25	2	0.0833333	0	0	0.0833333	3	0.125	4	0.166667	0.291667	7	0.291667	8	0.333333	0.625	24	1
SERT3-GAL4/ W1118	2016-05-25	0	0	2	0.08	0.08	0	0	8	0.32	0.32	10	0.4	5	0.2	0.6	25	1			SERT3-GAL4/ W1118	2016-05-25	2	0.0769231	1	0.0384615	0.115385	6	0.230769	5	0.192308	0.423077	6	0.230769	6	0.230769	0.461538	26	2
SERT3-GAL4/ W1118	2016-06-14	0	0	3	0.103448	0.103448	4	0.137931	4	0.137931	0.275862	9	0.310345	9	0.310345	0.62069	29	2			SERT3-GAL4/ W1118	2016-06-14	2	0.08	0	0	0.08	2	0.08	3	0.12	0.2	2	0.08	16	0.64	0.72	25	1
SERT3-GAL4/ W1118	2016-06-15	1	0.027027	0	0	0.027027	3	0.0810811	8	0.216216	0.297297	11	0.297297	14	0.378378	0.675676	37	2			SERT3-GAL4/ W1118	2016-06-15	0	0	2	0.0666667	0.0666667	1	0.0333333	7	0.233333	0.266667	9	0.3	11	0.366667	0.666667	30	1
SERT3-GAL4/ W1118	2016-06-21	0	0	0	0	0	1	0.0277778	11	0.305556	0.333333	10	0.277778	14	0.388889	0.666667	36	1			SERT3-GAL4/ W1118	2016-06-21	0	0	0	0	0	0	0	6	0.206897	0.206897	8	0.275862	15	0.517241	0.793103	29	2
SERT3-GAL4/ W1118	2016-06-21	1	0.027027	0	0	0.027027	0	0	4	0.108108	0.108108	15	0.405405	17	0.459459	0.864865	37	2			SERT3-GAL4/ W1118	2016-06-21	1	0.0285714	0	0	0.0285714	1	0.0285714	4	0.114286	0.142857	16	0.457143	13	0.371429	0.828571	35	1
SERT3-GAL4/ W1118	2016-06-22	0	0	1	0.025	0.025	2	0.05	2	0.05	0.1	9	0.225	26	0.65	0.875	40	1			SERT3-GAL4/ W1118	2016-06-22	0	0	0	0	0	2	0.0689655	5	0.172414	0.241379	8	0.275862	14	0.482759	0.758621	29	2
SERT3-GAL4/ W1118	2016-06-23	0	0	1	0.0277778	0.0277778	1	0.0277778	5	0.138889	0.166667	13	0.361111	16	0.444444	0.805556	36	2			SERT3-GAL4/ W1118	2016-06-23	0	0	0	0	0	2	0.0555556	5	0.138889	0.194444	18	0.5	11	0.305556	0.805556	36	1
SERT3-GAL4/ W1118																	0				SERT3-GAL4/ W1118																	0
SERT3-GAL4/ W1118																	0				SERT3-GAL4/ W1118																	0
SERT3-GAL4/ W1118																	0				SERT3-GAL4/ W1118																	0
SERT3-GAL4/ W1118																	0				SERT3-GAL4/ W1118																	0
SERT3-GAL4/ W1118																	0				SERT3-GAL4/ W1118																	0
SERT3-GAL4/ W1118																	0				SERT3-GAL4/ W1118																	0
SERT3-GAL4/ W1118																	0				SERT3-GAL4/ W1118																	0
SERT3-GAL4/ W1118																	0				SERT3-GAL4/ W1118																	0
SERT3-GAL4/ W1118																	0				SERT3-GAL4/ W1118																	0
UAS-SertDN/ W1118	2016-05-25	1	0.0344828	1	0.0344828	0.0689655	3	0.103448	5	0.172414	0.275862	6	0.206897	13	0.448276	0.655172	29	1			UAS-SertDN/ W1118	2016-05-25	1	0.0333333	2	0.0666667	0.1	1	0.0333333	3	0.1	0.133333	7	0.233333	16	0.533333	0.766667	30	2
UAS-SertDN/ W1118	2016-05-25	1	0.0384615	1	0.0384615	0.0769231	1	0.0384615	4	0.153846	0.192308	11	0.423077	8	0.307692	0.730769	26	2			UAS-SertDN/ W1118	2016-05-25	1	0.04	1	0.04	0.08	3	0.12	4	0.16	0.28	7	0.28	9	0.36	0.64	25	1
UAS-SertDN/ W1118	2016-05-25	1	0.04	0	0	0.04	2	0.08	3	0.12	0.2	4	0.16	15	0.6	0.76	25	1			UAS-SertDN/ W1118	2016-05-25	2	0.0833333	2	0.0833333	0.166667	1	0.0416667	2	0.0833333	0.125	9	0.375	8	0.333333	0.708333	24	2
UAS-SertDN/ W1118	2016-06-14	0	0	1	0.025	0.025	2	0.05	9	0.225	0.275	21	0.525	7	0.175	0.7	40	2			UAS-SertDN/ W1118	2016-06-14	0	0	1	0.025641	0.025641	3	0.0769231	7	0.179487	0.25641	14	0.358974	14	0.358974	0.717949	39	1
UAS-SertDN/ W1118	2016-06-21	0	0	1	0.025	0.025	1	0.025	2	0.05	0.075	13	0.325	23	0.575	0.9	40	1			UAS-SertDN/ W1118	2016-06-21	0	0	3	0.0882353	0.0882353	3	0.0882353	4	0.117647	0.205882	11	0.323529	13	0.382353	0.705882	34	2
UAS-SertDN/ W1118	2016-06-21	0	0	1	0.0454545	0.0454545	0	0	1	0.0454545	0.0454545	7	0.318182	13	0.590909	0.909091	22	2			UAS-SertDN/ W1118	2016-06-21	0	0	0	0	0	0	0	2	0.0833333	0.0833333	12	0.5	10	0.416667	0.916667	24	1
UAS-SertDN/ W1118	2016-06-22	0	0	1	0.0285714	0.0285714	1	0.0285714	10	0.285714	0.314286	10	0.285714	13	0.371429	0.657143	35	1			UAS-SertDN/ W1118	2016-06-22	1	0.0263158	0	0	0.0263158	2	0.0526316	4	0.105263	0.157895	11	0.289474	20	0.526316	0.815789	38	2
UAS-SertDN/ W1118	2016-06-23	0	0	0	0	0	0	0	6	0.181818	0.181818	12	0.363636	15	0.454545	0.818182	33	2			UAS-SertDN/ W1118	2016-06-23	1	0.03125	0	0	0.03125	4	0.125	7	0.21875	0.34375	6	0.1875	14	0.4375	0.625	32	1
UAS-SertDN/ W1118																	0				UAS-SertDN/ W1118																	0
UAS-SertDN/ W1118																	0				UAS-SertDN/ W1118																	0
UAS-SertDN/ W1118																	0				UAS-SertDN/ W1118																	0
UAS-SertDN/ W1118																	0				UAS-SertDN/ W1118																	0
UAS-SertDN/ W1118																	0				UAS-SertDN/ W1118																	0
UAS-SertDN/ W1118																	0				UAS-SertDN/ W1118																	0
UAS-SertDN/ W1118																	0				UAS-SertDN/ W1118																	0
UAS-SertDN/ W1118																	0				UAS-SertDN/ W1118																	0
UAS-SertDN/ W1118																	0				UAS-SertDN/ W1118																	0
UAS-SertDN/ W1118																	0				UAS-SertDN/ W1118																	0
Satiated flies														Starved flies
	Cf1		Genotype	Average	STDEV		Sterror	Number	One ANOVA with Tukey HSD test						T-test		Cf1		Genotype	Average	STDEV	Sterror	Number	One ANOVA with Tukey HSD test
		A	SERT3-GAL4/ UAS-SertDN	0.0125114	0.0174227		0.00615985	8	SERT3-GAL4/ W1118		0.997	0.976			0.16775			A	SERT3-GAL4/ UAS-SertDN	0.0246635	0.0159553	0.00564105	8	SERT3-GAL4/ W1118		0.825	0.704
									UAS-SertDN/ W1118	0.997		0.99												UAS-SertDN/ W1118	0.825		0.977
		B	SERT3-GAL4/ W1118	0.0134134	0.0231465		0.0077155	9	Experimental	0.976	0.99				0.174894			B	SERT3-GAL4/ W1118	0.0341433	0.037191	0.012397	9	Experimental	0.704	0.977
		C	UAS-SertDN/ W1118	0.014118	0.0195441		0.00690988	8							0.314894			C	UAS-SertDN/ W1118	0.0267791	0.0282532	0.00998901	8
									One ANOVA with Tukey HSD test															One ANOVA with Tukey HSD test
	Cf2	A	SERT3-GAL4/ UAS-SertDN	0.036459	0.0509154		0.0180013	8	SERT3-GAL4/ W1118		0.772	0.984			0.895162		Cf2	A	SERT3-GAL4/ UAS-SertDN	0.0333573	0.041009	0.0144989	8	SERT3-GAL4/ W1118		0.41	0.596
									UAS-SertDN/ W1118	0.772		0.869												UAS-SertDN/ W1118	0.41		0.948
			SERT3-GAL4/ W1118	0.0388399	0.0394214		0.0131405	9	Experimental	0.984	0.869				0.162005				SERT3-GAL4/ W1118	0.0159544	0.0252788	0.00842626	9	Experimental	0.596	0.948
		B	UAS-SertDN/ W1118	0.0246213	0.0166953		0.00590268	8							0.373649			B	UAS-SertDN/ W1118	0.0379845	0.0375865	0.0132888	8
									One ANOVA with Tukey HSD test															One ANOVA with Tukey HSD test
	Cf3	A	SERT3-GAL4/ UAS-SertDN	0.0847762	0.0601985		0.0212834	8	SERT3-GAL4/ W1118		0.365	0.982			0.692526		Cf3	A	SERT3-GAL4/ UAS-SertDN	0.0991126	0.0804034	0.0284269	8	SERT3-GAL4/ W1118		0.832	0.932
									UAS-SertDN/ W1118	0.365		0.483												UAS-SertDN/ W1118	0.832		0.639
			SERT3-GAL4/ W1118	0.0901371	0.104102		0.0347007	9	Experimental	0.982	0.483				0.927401				SERT3-GAL4/ W1118	0.0862268	0.0722864	0.0240955	9	Experimental	0.932	0.639
		B	UAS-SertDN/ W1118	0.0406852	0.0364102		0.0128729	8							0.206461			B	UAS-SertDN/ W1118	0.0672237	0.0434128	0.0153487	8
									One ANOVA with Tukey HSD test															One ANOVA with Tukey HSD test
	Cf4	A	SERT3-GAL4/ UAS-SertDN	0.23993	0.109187		0.0386034	8	SERT3-GAL4/ W1118		0.651	0.604			0.635454		Cf4	A	SERT3-GAL4/ UAS-SertDN	0.214169	0.103374	0.0365481	8	SERT3-GAL4/ W1118		0.494	0.409
									UAS-SertDN/ W1118	0.651		0.191												UAS-SertDN/ W1118	0.494		0.065
			SERT3-GAL4/ W1118	0.195189	0.0938935		0.0312978	9	Experimental	0.604	0.191				0.483961				SERT3-GAL4/ W1118	0.170789	0.0402353	0.0134118	9	Experimental	0.409	0.065
		B	UAS-SertDN/ W1118	0.154281	0.0821637		0.0290492	8							0.503488			B	UAS-SertDN/ W1118	0.130977	0.0496243	0.0175448	8
									One ANOVA with Tukey HSD test															One ANOVA with Tukey HSD test
	Cf5	A	SERT3-GAL4/ UAS-SertDN	0.345836	0.080957		0.0286226	8	SERT3-GAL4/ W1118		0.99	0.89			0.132513		Cf5	A	SERT3-GAL4/ UAS-SertDN	0.28543	0.069909	0.0247166	8	SERT3-GAL4/ W1118		0.912	0.958
									UAS-SertDN/ W1118	0.99		0.904												UAS-SertDN/ W1118	0.912		0.783
			SERT3-GAL4/ W1118	0.324845	0.0616108		0.0205369	9	Experimental	0.89	0.904				0.562819				SERT3-GAL4/ W1118	0.297837	0.122488	0.0408293	9	Experimental	0.958	0.783
		B	UAS-SertDN/ W1118	0.325938	0.1158		0.0409416	8							0.890421			B	UAS-SertDN/ W1118	0.318476	0.0960187	0.0339477	8
									One ANOVA with Tukey HSD test															One ANOVA with Tukey HSD test
	Cf6	A	SERT3-GAL4/ UAS-SertDN	0.280487	0.156746		0.0554181	8	SERT3-GAL4/ W1118		0.411	0.764			0.394207		Cf6	A	SERT3-GAL4/ UAS-SertDN	0.343268	0.127419	0.0450494	8	SERT3-GAL4/ W1118		0.908	0.617
									UAS-SertDN/ W1118	0.411		0.15												UAS-SertDN/ W1118	0.908		0.395
			SERT3-GAL4/ W1118	0.337576	0.182213		0.0607377	9	Experimental	0.764	0.15				0.449679				SERT3-GAL4/ W1118	0.39505	0.127684	0.0425613	9	Experimental	0.617	0.395
		B	UAS-SertDN/ W1118	0.440356	0.150859		0.0533369	8							0.72077			B	UAS-SertDN/ W1118	0.41856	0.0762522	0.0269592	8
	Cf1+2	A	SERT3-GAL4/ UAS-SertDN	0.0489704	0.0468297		0.0165568	8	One ANOVA with Tukey HSD test								Cf1+2	A	SERT3-GAL4/ UAS-SertDN	0.0580208	0.0488816	0.0172823	8	One ANOVA with Tukey HSD test
									SERT3-GAL4/ W1118		0.778	0.981												SERT3-GAL4/ W1118		0.803	0.945
		B	SERT3-GAL4/ W1118	0.0522533	0.0383819		0.012794	9	UAS-SertDN/ W1118	0.778		0.882						B	SERT3-GAL4/ W1118	0.0500977	0.0436577	0.0145526	9	UAS-SertDN/ W1118	0.803		0.95
									Experimental	0.981	0.882													Experimental	0.945	0.95
		C	UAS-SertDN/ W1118	0.0387393	0.0250712		0.00886402	8										C	UAS-SertDN/ W1118	0.0647636	0.0544258	0.0192424	8
	Cf3+4	A	SERT3-GAL4/ UAS-SertDN	0.324706	0.141545		0.0500437	8	One ANOVA with Tukey HSD test								Cf3+4	A	SERT3-GAL4/ UAS-SertDN	0.313281	0.100148	0.0354077	8	One ANOVA with Tukey HSD test
									SERT3-GAL4/ W1118		0.355	0.824												SERT3-GAL4/ W1118		0.408	0.403
		B	SERT3-GAL4/ W1118	0.285326	0.153789		0.0512629	9	UAS-SertDN/ W1118	0.355		0.15						B	SERT3-GAL4/ W1118	0.257016	0.0864366	0.0288122	9	UAS-SertDN/ W1118	0.408		0.047
									Experimental	0.824	0.15													Experimental	0.403	0.047
		C	UAS-SertDN/ W1118	0.194966	0.095721		0.0338425	8										C	UAS-SertDN/ W1118	0.198201	0.0892095	0.0315403	8
	Cf5+6	A	SERT3-GAL4/ UAS-SertDN	0.626324	0.158984		0.0562092	8	One ANOVA with Tukey HSD test								Cf5+6	A	SERT3-GAL4/ UAS-SertDN	0.628698	0.135428	0.0478809	8	One ANOVA with Tukey HSD test
									SERT3-GAL4/ W1118		0.347	0.869												SERT3-GAL4/ W1118		0.712	0.5
		B	SERT3-GAL4/ W1118	0.662421	0.175502		0.0585007	9	UAS-SertDN/ W1118	0.347		0.17						B	SERT3-GAL4/ W1118	0.692887	0.121691	0.0405637	9	UAS-SertDN/ W1118	0.712		0.169
									Experimental	0.869	0.17													Experimental	0.5	0.169
		C	UAS-SertDN/ W1118	0.766295	0.100654		0.0355867	8										C	UAS-SertDN/ W1118	0.737036	0.0952246	0.033667	8
	Satiated flies																Starved flies
	Average			Cf1	Cf2	Cf3	Cf4	Cf5	Cf6								Average			Cf1	Cf2	Cf3	Cf4	Cf5	Cf6
		Sert3-GAL4/w1118		0.0134134	0.0388399	0.0901371	0.195189	0.324845	0.337576									Sert3-GAL4/w1118		0.0341433	0.0159544	0.0862268	0.170789	0.297837	0.39505
		UAS-SertDN/w1118		0.014118	0.0246213	0.0406852	0.154281	0.325938	0.440356									UAS-SertDN/w1118		0.0267791	0.0379845	0.0672237	0.130977	0.318476	0.41856
		Experimental		0.0125114	0.036459	0.0847762	0.23993	0.345836	0.280487									Experimental		0.0246635	0.0333573	0.0991126	0.214169	0.28543	0.343268
	Error Bar																Error Bar
		Sert3-GAL4/w1118		0.0077155	0.0131405	0.0347007	0.0312978	0.0205369	0.0607377									Sert3-GAL4/w1118		0.012397	0.00842626	0.0240955	0.0134118	0.0408293	0.0425613
		UAS-SertDN/w1118		0.00690988	0.00590268	0.0128729	0.0290492	0.0409416	0.0533369									UAS-SertDN/w1118		0.00998901	0.0132888	0.0153487	0.0175448	0.0339477	0.0269592
		Experimental		0.00615985	0.0180013	0.0212834	0.0386034	0.0286226	0.0554181									Experimental		0.00564105	0.0144989	0.0284269	0.0365481	0.0247166	0.0450494
	Average			Cf1+2	Cf3+4	Cf5+6											Average			Cf1+2	Cf3+4	Cf5+6
		Sert3-GAL4/w1118		0.0522533	0.285326	0.662421												Sert3-GAL4/w1118		0.0500977	0.257016	0.692887
		UAS-SertDN/w1118		0.0387393	0.194966	0.766295												UAS-SertDN/w1118		0.0647636	0.198201	0.737036
		Experimental		0.0489704	0.324706	0.626324												Experimental		0.0580208	0.313281	0.628698
	Error Bar																Error Bar
		Sert3-GAL4/w1118		0.012794	0.0512629	0.0585007												Sert3-GAL4/w1118		0.0145526	0.0288122	0.0405637
		UAS-SertDN/w1118		0.00886402	0.0338425	0.0355867												UAS-SertDN/w1118		0.0192424	0.0315403	0.033667
		Experimental		0.0165568	0.0500437	0.0562092												Experimental		0.0172823	0.0354077	0.0478809
Average											Average												Average
Sert3-GAL4/w1118			Cf1	Cf2	Cf3	Cf4	Cf5	Cf6			UAS-SertDN/w1118												Experimental
	Starvation		0.0134134	0.0388399	0.0901371	0.195189	0.324845	0.337576				Starvation		0.014118	0.0246213	0.0406852	0.154281	0.325938	0.440356				Starvation		0.0125114	0.036459	0.0847762	0.23993	0.345836	0.280487
	Satiate		0.0341433	0.0159544	0.0862268	0.170789	0.297837	0.39505				Satiate		0.0267791	0.0379845	0.0672237	0.130977	0.318476	0.41856				Satiate		0.0246635	0.0333573	0.0991126	0.214169	0.28543	0.343268
Error Bar											Error Bar											Error Bar
	Starvation		0.0077155	0.0131405	0.0347007	0.0312978	0.0205369	0.0607377				UAS-SertDN/w1118		0.00690988	0.00590268	0.0128729	0.0290492	0.0409416	0.0533369				Experimental		0.00615985	0.0180013	0.0212834	0.0386034	0.0286226	0.0554181
	Satiate		0.012397	0.00842626	0.0240955	0.0134118	0.0408293	0.0425613				UAS-SertDN/w1118		0.00998901	0.0132888	0.0153487	0.0175448	0.0339477	0.0269592				Experimental		0.00564105	0.0144989	0.0284269	0.0365481	0.0247166	0.0450494

## Sheet: Fig S1C und 1D RN2-SertDN
Satiated flies																					Starved flies between 18-22 hours
Genotype 1	Date	Tube1	Cf	Tube 2	Cf 2		Tube3	Cf 3	Tube 4	Cf 4		Tube5	Cf 5	Tube 6	Cf 6		Total	Compared genetype			Genotype 1	Date	Tube1	Cf	Tube 2	Cf 2		Tube3	Cf 3	Tube 4	Cf 4		Tube5	Cf 5	Tube 6	Cf 6		Total	Compared genetype
RN2-GAL4/ UAS-SertDN	2016-06-14	1	0.0344828	1	0.0344828	0.0689655	2	0.0689655	5	0.172414	0.241379	10	0.344828	10	0.344828	0.689655	29	1			RN2-GAL4/ UAS-SertDN	2016-06-14	1	0.0357143	1	0.0357143	0.0714286	1	0.0357143	6	0.214286	0.25	7	0.25	12	0.428571	0.678571	28	2
RN2-GAL4/ UAS-SertDN	2016-06-14	1	0.0344828	0	0	0.0344828	5	0.172414	6	0.206897	0.37931	15	0.517241	2	0.0689655	0.586207	29	2			RN2-GAL4/ UAS-SertDN	2016-06-14	1	0.0588235	1	0.0588235	0.117647	1	0.0588235	1	0.0588235	0.117647	5	0.294118	8	0.470588	0.764706	17	1
RN2-GAL4/ UAS-SertDN	2016-06-15	0	0	0	0	0	3	0.075	5	0.125	0.2	12	0.3	20	0.5	0.8	40	2			RN2-GAL4/ UAS-SertDN	2016-06-15	1	0.030303	1	0.030303	0.0606061	0	0	1	0.030303	0.030303	10	0.30303	20	0.606061	0.909091	33	1
RN2-GAL4/ UAS-SertDN	2016-06-21	2	0.05	2	0.05	0.1	2	0.05	2	0.05	0.1	8	0.2	24	0.6	0.8	40	1			RN2-GAL4/ UAS-SertDN	2016-06-21	1	0.0227273	0	0	0.0227273	1	0.0227273	4	0.0909091	0.113636	23	0.522727	15	0.340909	0.863636	44	2
RN2-GAL4/ UAS-SertDN	2016-06-21	0	0	1	0.0384615	0.0384615	1	0.0384615	2	0.0769231	0.115385	12	0.461538	10	0.384615	0.846154	26	2			RN2-GAL4/ UAS-SertDN	2016-06-21	1	0.027027	1	0.027027	0.0540541	1	0.027027	8	0.216216	0.243243	12	0.324324	14	0.378378	0.702703	37	1
RN2-GAL4/ UAS-SertDN	2016-06-22	0	0	1	0.027027	0.027027	1	0.027027	3	0.0810811	0.108108	11	0.297297	21	0.567568	0.864865	37	1			RN2-GAL4/ UAS-SertDN	2016-06-22	0	0	0	0	0	0	0	5	0.131579	0.131579	17	0.447368	16	0.421053	0.868421	38	2
RN2-GAL4/ UAS-SertDN	2016-06-23	1	0.0277778	1	0.0277778	0.0555556	3	0.0833333	2	0.0555556	0.138889	6	0.166667	23	0.638889	0.805556	36	2			RN2-GAL4/ UAS-SertDN	2016-06-23	0	0	0	0	0	0	0	2	0.0666667	0.0666667	12	0.4	16	0.533333	0.933333	30	1
RN2-GAL4/ UAS-SertDN	2016-06-23	1	0.0294118	0	0	0.0294118	4	0.117647	1	0.0294118	0.147059	13	0.382353	15	0.441176	0.823529	34	2			RN2-GAL4/ UAS-SertDN	2016-06-23	1	0.025	1	0.025	0.05	3	0.075	8	0.2	0.275	12	0.3	15	0.375	0.675	40	1
RN2-GAL4/ UAS-SertDN	2016-06-30	0	0	2	0.0666667	0.0666667	0	0	0	0	0	12	0.4	16	0.533333	0.933333	30	1			RN2-GAL4/ UAS-SertDN	2016-06-30	0	0	0	0	0	0	0	9	0.243243	0.243243	12	0.324324	16	0.432432	0.756757	37	2
RN2-GAL4/ UAS-SertDN	2016-06-30	1	0.0208333	0	0	0.0208333	1	0.0208333	7	0.145833	0.166667	20	0.416667	19	0.395833	0.8125	48	2			RN2-GAL4/ UAS-SertDN	2016-06-30	1	0.0285714	0	0	0.0285714	1	0.0285714	5	0.142857	0.171429	14	0.4	14	0.4	0.8	35	1
RN2-GAL4/ UAS-SertDN																					RN2-GAL4/ UAS-SertDN
RN2-GAL4/ UAS-SertDN																					RN2-GAL4/ UAS-SertDN
RN2-GAL4/ UAS-SertDN																					RN2-GAL4/ UAS-SertDN
RN2-GAL4/ UAS-SertDN																					RN2-GAL4/ UAS-SertDN
RN2-GAL4/ UAS-SertDN																					RN2-GAL4/ UAS-SertDN
RN2-GAL4/ UAS-SertDN																					RN2-GAL4/ UAS-SertDN
RN2-GAL4/ UAS-SertDN																					RN2-GAL4/ UAS-SertDN
RN2-GAL4/ UAS-SertDN																					RN2-GAL4/ UAS-SertDN
RN2-GAL4/ W1118	2016-06-14	1	0.0344828	1	0.0344828	0.0689655	1	0.0344828	4	0.137931	0.172414	6	0.206897	16	0.551724	0.758621	29	1			RN2-GAL4/ W1118	2016-06-14	0	0	1	0.037037	0.037037	0	0	4	0.148148	0.148148	7	0.259259	15	0.555556	0.814815	27	2
RN2-GAL4/ W1118	2016-06-14	0	0	0	0	0	3	0.107143	2	0.0714286	0.178571	8	0.285714	15	0.535714	0.821429	28	2			RN2-GAL4/ W1118	2016-06-14	1	0.0344828	0	0	0.0344828	0	0	2	0.0689655	0.0689655	15	0.517241	11	0.37931	0.896552	29	1
RN2-GAL4/ W1118	2016-06-21	1	0.0344828	1	0.0344828	0.0689655	0	0	2	0.0689655	0.0689655	10	0.344828	15	0.517241	0.862069	29	1			RN2-GAL4/ W1118	2016-06-21	0	0	0	0	0	4	0.114286	0	0	0.114286	11	0.314286	20	0.571429	0.885714	35	2
RN2-GAL4/ W1118	2016-06-21	0	0	1	0.0263158	0.0263158	1	0.0263158	0	0	0.0263158	12	0.315789	24	0.631579	0.947368	38	2			RN2-GAL4/ W1118	2016-06-21	1	0.0243902	1	0.0243902	0.0487805	0	0	2	0.0487805	0.0487805	10	0.243902	27	0.658537	0.902439	41	1
RN2-GAL4/ W1118	2016-06-22	1	0.0294118	1	0.0294118	0.0588235	1	0.0294118	5	0.147059	0.176471	5	0.147059	21	0.617647	0.764706	34	1			RN2-GAL4/ W1118	2016-06-22	0	0	1	0.0277778	0.0277778	0	0	3	0.0833333	0.0833333	11	0.305556	21	0.583333	0.888889	36	2
RN2-GAL4/ W1118	2016-06-23	0	0	1	0.04	0.04	3	0.12	0	0	0.12	10	0.4	11	0.44	0.84	25	2			RN2-GAL4/ W1118	2016-06-23	0	0	0	0	0	2	0.0571429	5	0.142857	0.2	8	0.228571	20	0.571429	0.8	35	1
RN2-GAL4/ W1118	2016-06-23	1	0.025	0	0	0.025	2	0.05	5	0.125	0.175	9	0.225	23	0.575	0.8	40	2			RN2-GAL4/ W1118	2016-06-23	1	0.03125	0	0	0.03125	1	0.03125	2	0.0625	0.09375	11	0.34375	17	0.53125	0.875	32	1
RN2-GAL4/ W1118	2016-06-30	1	0.0238095	3	0.0714286	0.0952381	1	0.0238095	4	0.0952381	0.119048	9	0.214286	24	0.571429	0.785714	42	1			RN2-GAL4/ W1118	2016-06-30	1	0.025641	1	0.025641	0.0512821	4	0.102564	3	0.0769231	0.179487	11	0.282051	19	0.487179	0.769231	39	2
RN2-GAL4/ W1118	2016-06-30	1	0.0294118	1	0.0294118	0.0588235	0	0	5	0.147059	0.147059	9	0.264706	18	0.529412	0.794118	34	2			RN2-GAL4/ W1118	2016-06-30	1	0.0285714	0	0	0.0285714	0	0	2	0.0571429	0.0571429	8	0.228571	24	0.685714	0.914286	35	1
RN2-GAL4/ W1118																	0				RN2-GAL4/ W1118
RN2-GAL4/ W1118																	0				RN2-GAL4/ W1118
RN2-GAL4/ W1118																	0				RN2-GAL4/ W1118
RN2-GAL4/ W1118																	0				RN2-GAL4/ W1118																	0
RN2-GAL4/ W1118																	0				RN2-GAL4/ W1118																	0
RN2-GAL4/ W1118																	0				RN2-GAL4/ W1118																	0
RN2-GAL4/ W1118																	0				RN2-GAL4/ W1118																	0
RN2-GAL4/ W1118																	0				RN2-GAL4/ W1118																	0
RN2-GAL4/ W1118																	0				RN2-GAL4/ W1118																	0
UAS-SertDN/ W1118	2016-05-25	1	0.0384615	1	0.0384615	0.0769231	1	0.0384615	4	0.153846	0.192308	11	0.423077	8	0.307692	0.730769	26	2			UAS-SertDN/ W1118	2016-05-25	1	0.04	1	0.04	0.08	3	0.12	4	0.16	0.28	7	0.28	9	0.36	0.64	25	1
UAS-SertDN/ W1118	2016-05-25	1	0.04	0	0	0.04	2	0.08	3	0.12	0.2	4	0.16	15	0.6	0.76	25	1			UAS-SertDN/ W1118	2016-05-25	2	0.0833333	2	0.0833333	0.166667	1	0.0416667	2	0.0833333	0.125	9	0.375	8	0.333333	0.708333	24	2
UAS-SertDN/ W1118	2016-06-14	0	0	1	0.025	0.025	2	0.05	9	0.225	0.275	21	0.525	7	0.175	0.7	40	2			UAS-SertDN/ W1118	2016-06-14	0	0	1	0.025641	0.025641	3	0.0769231	7	0.179487	0.25641	14	0.358974	14	0.358974	0.717949	39	1
UAS-SertDN/ W1118	2016-06-21	0	0	1	0.025	0.025	1	0.025	2	0.05	0.075	13	0.325	23	0.575	0.9	40	1			UAS-SertDN/ W1118	2016-06-21	0	0	3	0.0882353	0.0882353	3	0.0882353	4	0.117647	0.205882	11	0.323529	13	0.382353	0.705882	34	2
UAS-SertDN/ W1118	2016-06-21	0	0	1	0.0454545	0.0454545	0	0	1	0.0454545	0.0454545	7	0.318182	13	0.590909	0.909091	22	2			UAS-SertDN/ W1118	2016-06-21	0	0	0	0	0	0	0	2	0.0833333	0.0833333	12	0.5	10	0.416667	0.916667	24	1
UAS-SertDN/ W1118	2016-06-22	0	0	1	0.0285714	0.0285714	1	0.0285714	10	0.285714	0.314286	10	0.285714	13	0.371429	0.657143	35	1			UAS-SertDN/ W1118	2016-06-22	1	0.0263158	0	0	0.0263158	2	0.0526316	4	0.105263	0.157895	11	0.289474	20	0.526316	0.815789	38	2
UAS-SertDN/ W1118	2016-06-23	0	0	0	0	0	0	0	6	0.181818	0.181818	12	0.363636	15	0.454545	0.818182	33	2			UAS-SertDN/ W1118	2016-06-23	1	0.03125	0	0	0.03125	4	0.125	7	0.21875	0.34375	6	0.1875	14	0.4375	0.625	32	1
UAS-SertDN/ W1118	2016-06-30	0	0	0	0	0	1	0.03125	3	0.09375	0.125	7	0.21875	21	0.65625	0.875	32	1			UAS-SertDN/ W1118	2016-06-30	0	0	1	0.027027	0.027027	4	0.108108	5	0.135135	0.243243	6	0.162162	21	0.567568	0.72973	37	2
UAS-SertDN/ W1118	2016-06-30	0	0	0	0	0	2	0.0555556	3	0.0833333	0.138889	13	0.361111	18	0.5	0.861111	36	2			UAS-SertDN/ W1118	2016-06-30	1	0.0263158	0	0	0.0263158	3	0.0789474	7	0.184211	0.263158	11	0.289474	16	0.421053	0.710526	38	1
UAS-SertDN/ W1118																	0				UAS-SertDN/ W1118																	0
UAS-SertDN/ W1118																	0				UAS-SertDN/ W1118																	0
UAS-SertDN/ W1118																	0				UAS-SertDN/ W1118																	0
UAS-SertDN/ W1118																	0				UAS-SertDN/ W1118																	0
UAS-SertDN/ W1118																	0				UAS-SertDN/ W1118																	0
UAS-SertDN/ W1118																	0				UAS-SertDN/ W1118																	0
UAS-SertDN/ W1118																	0				UAS-SertDN/ W1118																	0
UAS-SertDN/ W1118																	0				UAS-SertDN/ W1118																	0
UAS-SertDN/ W1118																	0				UAS-SertDN/ W1118																	0
Satiated flies														Starved flies
	Cf1		Genotype	Average	STDEV		Sterror	Number	One ANOVA with Tukey HSD test					T-test			Cf1		Genotype	Average	STDEV	Sterror	Number	One ANOVA with Tukey HSD test
		A	RN2-GAL4/ UAS-SertDN	0.0196988	0.0184643		0.00583891	10	RN2-GAL4/ UAS-SertDN		0.347	0.99		0.711675				A	RN2-GAL4/ UAS-SertDN	0.0228167	0.0186676	0.00590321	10	RN2-GAL4/ UAS-SertDN		0.681	0.666
									UAS-SertDN	0.347		0.321												UAS-SertDN	0.681		0.99
		B	RN2-GAL4/ W1118	0.0196221	0.0151447		0.00504823	9	Experimental	0.99	0.32			0.626342				B	RN2-GAL4/ W1118	0.0160373	0.0154901	0.00516337	9	Experimental	0.666	0.99
		C	UAS-SertDN/ W1118	0.00871795	0.0173034		0.00576781	9						0.207273				C	UAS-SertDN/ W1118	0.0230239	0.0276929	0.00923095	9
									One ANOVA with Tukey HSD test															One ANOVA with Tukey HSD test
	Cf2	A	RN2-GAL4/ UAS-SertDN	0.0244416	0.0239001		0.00755789	10	RN2-GAL4/ UAS-SertDN		0.523	0.893		0.508473			Cf2	A	RN2-GAL4/ UAS-SertDN	0.0176868	0.0207665	0.00656694	10	RN2-GAL4/ UAS-SertDN		0.339	0.879
									UAS-SertDN	0.523		0.783												UAS-SertDN	0.339		0.592
		B	RN2-GAL4/ W1118	0.0295037	0.0214143		0.00713809	9	Experimental	0.893	0.783			0.0757912				B	RN2-GAL4/ W1118	0.0127607	0.0155329	0.00517765	9	Experimental	0.879	0.592
		C	UAS-SertDN/ W1118	0.0180542	0.0182967		0.0060989	9						0.406074				C	UAS-SertDN/ W1118	0.0293596	0.0352845	0.0117615	9
									One ANOVA with Tukey HSD test															One ANOVA with Tukey HSD test
	Cf3	A	RN2-GAL4/ UAS-SertDN	0.0653682	0.0508886		0.0160924	10	RN2-GAL4/ UAS-SertDN			0.98		0.0380859			Cf3	A	RN2-GAL4/ UAS-SertDN	0.0247864	0.0264163	0.00835358	10	RN2-GAL4/ UAS-SertDN		0.056	0.892
									UAS-SertDN	0.552		0.656												UAS-SertDN	0.056		0.018
		B	RN2-GAL4/ W1118	0.0434625	0.0428547		0.0142849	9	Experimental	0.98	0.656			0.657551				B	RN2-GAL4/ W1118	0.0339159	0.0467305	0.0155768	9	Experimental	0.892	0.018
		C	UAS-SertDN/ W1118	0.0343154	0.0257043		0.0085681	9						0.0168913				C	UAS-SertDN/ W1118	0.0768347	0.040345	0.0134483	9
									One ANOVA with Tukey HSD test															One ANOVA with Tukey HSD test
	Cf4	A	RN2-GAL4/ UAS-SertDN	0.0943115	0.0661826		0.0209288	10	RN2-GAL4/ UAS-SertDN		0.84	0.772		0.173588			Cf4	A	RN2-GAL4/ UAS-SertDN	0.139488	0.0760655	0.024054	10	RN2-GAL4/ UAS-SertDN		0.072	0.073
									UAS-SertDN	0.84		0.991												UAS-SertDN	0.072		0.997
		B	RN2-GAL4/ W1118	0.0880757	0.0581112		0.0193704	9	Experimental	0.772	0.991			0.645819				B	RN2-GAL4/ W1118	0.0765167	0.045869	0.0152897	9	Experimental	0.073	0.997
		C	UAS-SertDN/ W1118	0.137657	0.0814998		0.0271666	9						0.921858				C	UAS-SertDN/ W1118	0.140796	0.047778	0.015926	9
									One ANOVA with Tukey HSD test															One ANOVA with Tukey HSD test
	Cf5	A	RN2-GAL4/ UAS-SertDN	0.348659	0.110453		0.0349284	10	RN2-GAL4/ UAS-SertDN		0.833	0.304		0.858417			Cf5	A	RN2-GAL4/ UAS-SertDN	0.356589	0.083685	0.0264635	10	RN2-GAL4/ UAS-SertDN		0.992	0.436
									UAS-SertDN	0.833		0.611												UAS-SertDN	0.992		0.507
		B	RN2-GAL4/ W1118	0.267142	0.0782807		0.0260936	9	Experimental	0.304	0.611			0.385651				B	RN2-GAL4/ W1118	0.302576	0.0898722	0.0299574	9	Experimental	0.436	0.507
		C	UAS-SertDN/ W1118	0.331163	0.107342		0.0357806	9						0.63424				C	UAS-SertDN/ W1118	0.307346	0.100901	0.0336337	9
									One ANOVA with Tukey HSD test															One ANOVA with Tukey HSD test
	Cf6	A	RN2-GAL4/ UAS-SertDN	0.447521	0.164965		0.0521664	10	RN2-GAL4/ UAS-SertDN		0.208	0.339		0.879782			Cf6	A	RN2-GAL4/ UAS-SertDN	0.438633	0.0797164	0.0252085	10	RN2-GAL4/ UAS-SertDN		0.006	0.013
									UAS-SertDN	0.208		0.946												UAS-SertDN	0.006		0.912
		B	RN2-GAL4/ W1118	0.552194	0.0570922		0.0190307	9	Experimental	0.339	0.946			0.868232				B	RN2-GAL4/ W1118	0.558193	0.0901996	0.0300665	9	Experimental	0.013	0.912
		C	UAS-SertDN/ W1118	0.470092	0.158689		0.0528962	9						0.433406				C	UAS-SertDN/ W1118	0.42264	0.0787302	0.0262434	9
	Satiate																Starved
									One ANOVA with Tukey HSD test								Cf1+2	A	RN2-GAL4/ UAS-SertDN	0.0405034	0.0379552	0.0120025	10	One ANOVA with Tukey HSD test
	Cf1+2	A	RN2-GAL4/ UAS-SertDN	0.0441404	0.0288699		0.00912946	10	RN2-GAL4/ UAS-SertDN		0.155	0.888												RN2-GAL4/ UAS-SertDN		0.352	0.806
									UAS-SertDN	0.155		0.313						B	RN2-GAL4/ W1118	0.0287979	0.0182715	0.0060905	9	UAS-SertDN	0.352		0.697
		B	RN2-GAL4/ W1118	0.0491258	0.028941		0.00964699	9	Experimental	0.888	0.313													Experimental	0.806	0.697
																		C	UAS-SertDN/ W1118	0.0523835	0.0512549	0.017085	9
		C	UAS-SertDN/ W1118	0.0267721	0.0254924		0.00849746	9
									One ANOVA with Tukey HSD test								Cf3+4	A	RN2-GAL4/ UAS-SertDN	0.164275	0.0852547	0.0269599	10	One ANOVA with Tukey HSD test
	Cf3+4	A	RN2-GAL4/ UAS-SertDN	0.15968	0.100476		0.0317734	10	RN2-GAL4/ UAS-SertDN		0.84	0.772												RN2-GAL4/ UAS-SertDN		0.015	0.281
									UAS-SertDN	0.84		0.991						B	RN2-GAL4/ W1118	0.110433	0.0543152	0.0181051	9	UAS-SertDN	0.015		0.284
		B	RN2-GAL4/ W1118	0.131538	0.0539768		0.0179923	9	Experimental	0.772	0.991													Experimental	0.281	0.284
																		C	UAS-SertDN/ W1118	0.21763	0.0824251	0.027475	9
		C	UAS-SertDN/ W1118	0.171973	0.0872318		0.0290773	9
									One ANOVA with Tukey HSD test								Cf5+6	A	RN2-GAL4/ UAS-SertDN	0.795222	0.0949466	0.0300247	10	One ANOVA with Tukey HSD test
	Cf5+6	A	RN2-GAL4/ UAS-SertDN	0.79618	0.0957971		0.0302937	10	RN2-GAL4/ UAS-SertDN		0.443	0.954												RN2-GAL4/ UAS-SertDN		0.007	0.2
									UAS-SertDN	0.443		0.602						B	RN2-GAL4/ W1118	0.860769	0.052058	0.0173527	9	UAS-SertDN	0.007		0.232
		B	RN2-GAL4/ W1118	0.819336	0.0585884		0.0195295	9	Experimental	0.954	0.602													Experimental	0.2	0.232
																		C	UAS-SertDN/ W1118	0.729986	0.0886742	0.0295581	9
		C	UAS-SertDN/ W1118	0.801255	0.0924512		0.0308171	9
	Satiated flies																Starved flies
	Average			Cf1	Cf2	Cf3	Cf4	Cf5	Cf6								Average			Cf1	Cf2	Cf3	Cf4	Cf5	Cf6
		RN2-GAL4/ w1118		0.0196221	0.0295037	0.0434625	0.0880757	0.267142	0.552194									RN2-GAL4/ w1118		0.0160373	0.0127607	0.0339159	0.0765167	0.302576	0.558193
		UAS-SertDN/w1118		0.00871795	0.0180542	0.0343154	0.137657	0.331163	0.470092									UAS-SertDN/w1118		0.0230239	0.0293596	0.0768347	0.140796	0.307346	0.42264
		Experimental		0.0196988	0.0244416	0.0653682	0.0943115	0.348659	0.447521									Experimental		0.0228167	0.0176868	0.0247864	0.139488	0.356589	0.438633
	Error Bar																Error Bar
		RN2-GAL4/ W1118		0.00504823	0.00713809	0.0142849	0.0193704	0.0260936	0.0190307									RN2-GAL4/ w1118		0.00590321	0.00656694	0.00835358	0.024054	0.0264635	0.0252085
		UAS-SertDN/w1118		0.00576781	0.0060989	0.0085681	0.0271666	0.0357806	0.0528962									UAS-SertDN/w1118		0.00516337	0.00517765	0.0155768	0.0152897	0.0299574	0.0300665
		Experimental		0.00583891	0.00755789	0.0160924	0.0209288	0.0349284	0.0521664									Experimental		0.00923095	0.0117615	0.0134483	0.015926	0.0336337	0.0262434
	Average			Cf1+2	Cf3+4	Cf5+6											Average			Cf1+2	Cf3+4	Cf5+6
		RN2-GAL4/ w1118		0.0491258	0.131538	0.819336												RN2-GAL4/ w1118		0.0287979	0.110433	0.860769
		UAS-SertDN/w1118		0.0267721	0.171973	0.801255												UAS-SertDN/w1118		0.0523835	0.21763	0.729986
		Experimental		0.0441404	0.15968	0.79618												Experimental		0.0405034	0.164275	0.795222
	Error Bar																Error Bar
		RN2-GAL4/ w1118		0.00964699	0.0179923	0.0195295												RN2-GAL4/ w1118		0.0060905	0.0181051	0.0173527
		UAS-SertDN/w1118		0.00849746	0.0290773	0.0308171												UAS-SertDN/w1118		0.017085	0.027475	0.0295581
		Experimental		0.00912946	0.0317734	0.0302937												Experimental		0.0120025	0.0269599	0.0300247
Average											Average												Average
Sert3-GAL4/w1118			Cf1	Cf2	Cf3	Cf4	Cf5	Cf6			UAS-SertDN/w1118												Experimental
	Starvation		0.0196221	0.0295037	0.0434625	0.0880757	0.267142	0.552194				Starvation		0.00871795	0.0180542	0.0343154	0.137657	0.331163	0.470092				Starvation		0.0196988	0.0244416	0.0653682	0.0943115	0.348659	0.447521
	Satiate		0.0160373	0.0127607	0.0339159	0.0765167	0.302576	0.558193				Satiate		0.0230239	0.0293596	0.0768347	0.140796	0.307346	0.42264				Satiate		0.0228167	0.0176868	0.0247864	0.139488	0.356589	0.438633
Error Bar											Error Bar											Error Bar
	Starvation		0.00504823	0.00713809	0.0142849	0.0193704	0.0260936	0.0190307				UAS-SertDN/w1118		0.00576781	0.0060989	0.0085681	0.0271666	0.0357806	0.0528962				Experimental		0.00615985	0.0180013	0.0212834	0.0386034	0.0286226	0.0554181
	Satiate		0.00590321	0.00656694	0.00835358	0.024054	0.0264635	0.0252085				UAS-SertDN/w1118		0.00516337	0.00517765	0.0155768	0.0152897	0.0299574	0.0300665				Experimental		0.00583891	0.00755789	0.0160924	0.0209288	0.0349284	0.0521664
